# Supplementary material for: RNA-Seq Based Transcriptome Analysis of Hepatitis E Virus (HEV) and Hepatitis B Virus (HBV) Replicon Transfected Huh-7 Cells
Source: PLoS One. 2014 Feb 5;9(2):e87835. doi: 10.1371/journal.pone.0087835 (PMC3914852; doi:10.1371/journal.pone.0087835)
Supplement: Table S1 — Chronic HBV infected patients co-infected with acute Hepatitis E. (XLS) [file pone.0087835.s004.xls]

## Sheet: Sheet1
S. No.	Liver Clinic No./CR No.	Age	Sex	HBsAg	HBV DNA (copies/ml of serum)	HEV IgM	HEV RNA (copies/ml of serum)	HAV IgM	Anti HCV
1	216619	38	F	+	6920	+	412000	-	-
2	243471	28	F	+	8080	+	400000	-	-
3	5009	50	F	+	1460	+	34400	-	-
4	920123	25	F	+	1600	+	2110000	-	-
5	883610	17	M	+	135000	+	24700000	-	-
6	12337	25	F	+	3970000	+	888000	-	-
7	882502	15	M	+	113000	+	31900000	-	-
8	890701	21	F	+	1200000	+	42000000	-	-
9	16984	22	M	+	1980000	+	76400000	-	-
10	256744	21	F	+	4480000	+	37000000	-	-
11	12881	23	M	+	1010000	+	39700000	-	-
12	288846	15	M	+	13900000	+	53200000	-	-
13	91359	20	F	+	1510000	+	39200000	-	-
14	94930	23	F	+	1060000	+	29000000	-	-
15	81458	25	M	+	2030000	+	19300000	-	-
16	14976	25	M	+	224000	+	14700000	-	-
17	3865	32	F	+	1870000	+	13800000	-	-
18	107588	32	M	+	28600000	+	207000000000	-	-
19	15100	28	M	+	45200000	+	154000000000	-	-
20	1126015	27	F	+	20500000	+	276000000000	-	-
21	832829	25	M	+	26000000	+	281000000000	-	-
22	15728	47	M	+	9800000	+	29200000000	-	-
23	6146	34	F	+	22200000	+	118000000000	-	-
24	LB1-91	39	M	+	31600000	+	243000000000	-	-
25	15916	45	M	+	11000000	+	648000000000	-	-
26	602498	19	M	+	8520000	+	255000000000	-	-
