# Supplementary material for: RNA-Seq Based Transcriptome Analysis of Hepatitis E Virus (HEV) and Hepatitis B Virus (HBV) Replicon Transfected Huh-7 Cells
Source: PLoS One. 2014 Feb 5;9(2):e87835. doi: 10.1371/journal.pone.0087835 (PMC3914852; doi:10.1371/journal.pone.0087835)
Supplement: Table S2 — Chronic HBV infected patients. (XLS) [file pone.0087835.s005.xls]

## Sheet: Sheet1
S. No.	Liver Clinic No./CR No.	Age	Sex	HBsAg	HBV DNA(copies/ml of serum)	HEV IgM	HEV RNA	HAV IgM	Anti HCV
1	216303	35	F	+	4400	-	-	-	-
2	15049	18	M	+	3840	-	-	-	-
3	11199	58	M	+	3710	-	-	-	-
4	214641	13	M	+	5640	-	-	-	-
5	479	62	M	+	1110	-	-	-	-
6	8775	30	F	+	9000	-	-	-	-
7	215379	70	M	+	1220000	-	-	-	-
8	11797	32	M	+	1120000	-	-	-	-
9	14623	38	M	+	8400000	-	-	-	-
10	LB1-160	37	M	+	5840000	-	-	-	-
11	11212	42	M	+	9160000	-	-	-	-
12	217037	13	M	+	6280000	-	-	-	-
13	25180	38	M	+	8520000	-	-	-	-
14	15549	60	M	+	10900000	-	-	-	-
15	15002	20	M	+	12800000	-	-	-	-
16	15438	21	F	+	16700000	-	-	-	-
17	6270	40	M	+	22400000	-	-	-	-
18	26109	37	M	+	6120000	-	-	-	-
19	16989	28	M	+	109000000	-	-	-	-
