# Supplementary material for: RNA-Seq Based Transcriptome Analysis of Hepatitis E Virus (HEV) and Hepatitis B Virus (HBV) Replicon Transfected Huh-7 Cells
Source: PLoS One. 2014 Feb 5;9(2):e87835. doi: 10.1371/journal.pone.0087835 (PMC3914852; doi:10.1371/journal.pone.0087835)
Supplement: Table S3 — HEV infected patients. (XLS) [file pone.0087835.s006.xls]

## Sheet: Sheet1
S. No.	Liver Clinic No./CR No.	Age	Sex	HBsAg	HBV DNA	HEV IgM	HEV RNA(copies/ml of serum)	HAV IgM	Anti HCV
1	302487	58	M	-	-	+	404000	-	-
2	13662	60	F	-	-	+	476000	-	-
3	22B54	24	F	-	-	+	2770000	-	-
4	211730	24	F	-	-	+	5720000	-	-
5	161047	25	F	-	-	+	14800000	-	-
6	20748	64	M	-	-	+	5040000	-	-
7	219697	72	M	-	-	+	864000	-	-
8	211701	22	M	-	-	+	38600000	-	-
9	1231	17	M	-	-	+	206000	-	-
10	262991	40	M	-	-	+	1230000	-	-
11	302738	41	M	-	-	+	198000	-	-
12	213136	39	F	-	-	+	6520000	-	-
13	300	28	F	-	-	+	64000000	-	-
14	150229	32	M	-	-	+	1830000000	-	-
15	890240	30	F	-	-	+	317000000	-	-
16	918935	19	M	-	-	+	1430000000	-	-
