# Supplementary material for: RNA-Seq Based Transcriptome Analysis of Hepatitis E Virus (HEV) and Hepatitis B Virus (HBV) Replicon Transfected Huh-7 Cells
Source: PLoS One. 2014 Feb 5;9(2):e87835. doi: 10.1371/journal.pone.0087835 (PMC3914852; doi:10.1371/journal.pone.0087835)
Supplement: Table S4 — Details of HBV, HEV and dual infected patients whose liver biopsies were included in the study. (XLS) [file pone.0087835.s007.xls]

## Sheet: Sheet1
S. No.	Liver Biopsy number	Age	Sex	HBsAg	HEV IgM	HAV IgM	Anti HCV
1	06-20187	42	M	+	-	-	-
2	08-14639	18	M	+	-	-	-
3	9019-03-01	50	F	-	+	-	-
4	04-27482	26	M	-	+	-	-
5	01-696	21	F	-	+	-	-
6	8872-03-01	20	M	+	+	-	-
7	04-14386	27	F	+	+	-	-
8	03-11150	22	F	+	+	-	-
9	9096-03-01	32	M	+	+	-	-
10	04-20921	32	F	+	+	-	-
