# Supplementary material for: RNA-Seq Based Transcriptome Analysis of Hepatitis E Virus (HEV) and Hepatitis B Virus (HBV) Replicon Transfected Huh-7 Cells
Source: PLoS One. 2014 Feb 5;9(2):e87835. doi: 10.1371/journal.pone.0087835 (PMC3914852; doi:10.1371/journal.pone.0087835)
Supplement: Table S5 — Gene lists with fold change and p-values of HBV, HEV and HBV+HEV groups. (XLS) [file pone.0087835.s008.xls]

## Sheet: Sheet1
HBV vs pcDNA3			HEV vs pcDNA3			HBVHEV vs pcDNA3
Gene Symbol	p-value	Fold-Change	Gene Symbol	p-value	Fold-Change	Gene Symbol	p-value	Fold-Change
SNORD67	0.0465526	4801.16	SNORA10	0.0399123	9641.59	SNORD83A	0.00921861	12422.2
SNORD58C	0.00157812	4187.08	SNORD58C	0.0103515	3678.85	SNORA55	0.00160854	4718.06
SNORD42B	0.0476064	3977.08	SNORD83A	0.0104201	3485.23	SNORD97	0.0288288	3716.63
SNORD69	0.0484159	3460.57	MIR4257	0.0375271	2722.33	VTRNA1-3	0.048467	3462.54
SNORD97	0.0016694	2653.78	VTRNA1-3	0.0376362	2660.46	SNORA31	0.0474078	2343.87
PNMA6C	0.0321902	1531	HIST1H2BF	0.0410881	1894.96	SCARNA21	0.0477741	2208
SCARNA10	0.0290255	1398.57	HIST1H3C	0.0223231	1440.9	VPS13A-AS1	0.0227934	1420.17
LOC100131626	0.0132123	1204.72	SCARNA9L	0.04363	1165.25	HIST1H1B	0.00188515	1363.66
MIA-RAB4B	0.00202599	944.564	HIST1H4B	0.0437879	1135.88	PNMA6C	0.0489455	1192.49
CARD9	0.035746	924.14	PPIAP30	0.0285541	1031.67	SCARNA13	0.0146197	867.604
SCT	0.0309141	897.917	MT1G	0.0197147	1027.26	MGC16142	0.0020922	667.569
MAGEB2	0.00196226	818.195	VPS13A-AS1	0.0499099	912.991	CRYBB2	0.0186134	637.651
ZNF771	0.0172994	713.175	HIST1H2AB	0.0456627	850.123	C21orf49	0.0219921	622.878
TMEM110-MUSTN1	0.0241786	648.828	LOC100652999	0.0224867	818.863	OSCP1	0.0213359	611.327
SCARNA13	0.0161334	644.283	LRRC24	0.00916673	718.436	LINC00516	0.00213024	594.367
EGOT	0.0325998	631.367	ZNF771	0.015342	676.504	LOC101101776	0.00213024	594.367
MT1DP	0.0340121	623.934	LOC100128568	0.0477241	634.599	KIF25	0.0136065	521.855
SEC14L6	0.00485933	588.095	RAET1K	0.0287942	622.302	C19orf80	0.00219364	494.169
MMP23B	0.0120051	573.991	LINC00115	0.0215625	615.807	DNAJC28	0.0326628	476.375
AP1B1P1	0.0365898	561.813	UFSP1	0.0382821	575.779	RPS15AP10	0.00234	475.978
BEX1	0.0376298	535.417	KRTCAP3	0.0473277	526.947	LOC100505648	0.0341478	464.988
LRRC24	0.00645783	530.591	LOC100134368	0.0135606	526.888	DLEU7	0.0343649	447.256
CCDC11	0.00210676	516.498	CCL27	0.0473565	524.934	C12orf61	0.0237827	443.211
RFPL3-AS1	0.00297775	496.782	LOC100289509	0.0479965	482.723	LOC283710	0.00225489	417.554
MGC16121	0.00213218	479.437	LOC254100	0.0119205	480.298	ASPDH	0.00225921	412.755
KLRK1	0.0343277	455.764	LOC100131626	0.0474175	474.776	C19orf35	0.0348508	410.71
RIPPLY1	0.0345102	441.549	IRF7	0.0231499	459.897	KLHL35	0.0289064	385.123
CLEC18B	0.0218091	429.209	ARL17B	0.00608163	452.431	SULT1A2	0.0255063	376.596
LINC00516	0.00220612	389.832	TAS2R14	0.0228821	425.062	FAM223A	0.0400202	371.663
LOC101101776	0.00220612	389.832	FDCSP	0.0492077	414.373	FAM223B	0.0400202	371.663
RAET1K	0.044972	387.542	FABP6	0.0493946	404.99	LOC100128398	0.0104874	364.877
UPK1A	0.0354219	377.375	LOC440335	0.0498033	385.446	EGOT	0.0356129	360.986
CALCB	0.00223021	365.506	APOC4-APOC2	0.0226393	367.042	PPIAP30	0.00217201	351.048
LINC00115	0.0358686	350.44	RAET1G	0.0234582	366.313	FOXI3	0.00233266	341.455
LOC650368	0.0342267	347.928	GJC3	0.0234903	363.359	RFTN2	0.040649	339.07
LOC391322	0.00888097	346.649	FLJ13224	0.0125532	351.826	TMEM14E	0.0023424	333.268
DUSP2	0.0022631	335.463	RAB20	0.0146611	329.122	RPS10P7	0.00185596	316.873
KCNJ11	0.0406583	334.925	FOXI3	0.0239902	321.322	SUMO4	0.000231132	316.672
VGF	0.0234728	330.056	TMEM9B-AS1	0.0147775	314.432	SHANK2-AS3	0.0364832	313.584
DDX11L5	0.0297256	328.543	TREH	0.0128338	309.485	LOC100506801	0.028587	292.545
EPHX3	0.00228483	317.413	SPDYE1	0.0362132	306.97	BRE-AS1	0.0067465	274.672
SLC10A4	0.025367	308.169	NDUFB2-AS1	0.0148083	304.628	ZNF491	0.0313617	265.091
HRK	0.0412539	307.889	CARD9	0.0345252	302.211	LINC00665	0.00833117	260.2
SULT1A2	0.0371662	305.717	HOMER2	0.0433393	291.996	ENTPD3-AS1	0.0377402	258.834
RPL23AP32	0.0021335	304.166	EGOT	0.0246169	277.366	LOC389765	0.0261804	252.046
FBXL22	0.0413493	303.838	DNAJC28	0.0250432	252.017	LOC100131551	0.0312169	247.716
PYGO1	0.00230868	299.077	SLC22A13	0.0355643	250.455	RHBDL2	0.0019926	239.852
PCDHGA1	0.0478427	298.318	CCR2	0.0145645	236.562	HEATR4	0.048845	239.008
LRRC69	0.00232861	284.835	IFIH1	0.025561	225.283	ZNF625-ZNF20	0.0196997	237.251
GTF2IRD2P1	0.0360416	281.463	FLJ25363	0.0157322	221.766	MPL	0.0494229	229.163
KIF25	0.0023384	278.177	MYH16	0.0157679	219.076	ATP6V0D2	0.043801	222.684
INMT-FAM188B	0.0323243	276.308	RDH12	0.0257626	215.926	CYP3A43	0.00313645	220.724
IL34	0.0377728	260.648	SERHL	0.0492089	213.235	C1QTNF2	0.0388691	220.176
MRGPRF	0.00238665	248.263	P2RX5	0.0094098	212.885	SLC38A5	0.000442891	218.865
ENAM	0.00241545	232.452	FNTB	0.0249908	205.933	PECAM1	0.0251771	216.611
DLG1-AS1	0.000301941	223.735	LOC100506801	0.0181404	194.822	BRD7P3	0.0390595	214.45
ASB14	0.0346989	214.486	FLJ35024	0.0193934	190.148	DDX11L10	0.0389813	213.108
CRHR1-IT1	0.0116691	214.253	LOC285548	0.0162069	189.306	KCNS1	0.0204148	212.284
ALS2CR11	0.00246331	212.768	DNAJC9-AS1	0.00177559	189.29	PTPRG-AS1	0.0397186	206.873
LOC387723	0.0024578	211.627	FOXD4L1	0.0442413	182.828	LINC00115	0.0449819	205.91
GPR62	0.0392727	210.648	LOC100133286	0.0290648	179.726	PCYT1B	0.039518	201.468
SPRNP1	0.044358	205.948	FHL1	0.0272869	173.528	UGT2A1	0.0396199	198.779
HOGA1	0.00251062	189.08	CHRNE	0.00873333	169.224	PCDHA8	0.00462995	194.785
UGT1A7	0.0104425	182.637	PECAM1	0.00743649	166.26	ZC3H12B	0.0187396	192.438
AQP6	0.0407284	173.9	IL18R1	0.0144509	162.873	UGT1A8	0.0187595	192.083
FGD3	0.00256959	167.647	UPK1A	0.0453065	159.707	FGD3	0.00258885	191.705
SLC25A52	0.00618044	165.587	ASB14	0.0169465	150.567	PCDHGC4	0.00449991	174.589
ARMCX2	0.0463176	164.263	H19	0.0171116	143.456	CCR2	0.0117879	172.517
H19	0.00258292	163.274	LOC100499194	0.0171235	142.96	TEX22	0.00265676	167.606
ATP6V0D2	0.00259642	159.003	LOC400891	0.0135419	139.136	LOC100128682	0.0413407	159.348
RASSF2	0.0268663	158.545	GBP1P1	0.0134496	136.471	XAF1	0.0450825	152.341
DTWD2	0.00262134	151.523	GFAP	0.0283829	131.41	DNAJC9-AS1	0.00271281	150.775
LOC643802	0.0014668	140.945	GRM2	0.0450178	130.087	PCDHB7	0.0459976	146.925
PGBD5	0.0426588	137.606	SELPLG	0.0181293	128.77	FLJ12334	0.00274204	142.924
RPS6KA5	0.0439434	119.104	DDX11L9	0.0171172	127.982	MAGEA12	0.0108272	137.144
UBOX5-AS1	0.00147962	117.892	KLRK1	0.0181135	108.984	LDB3	0.000577706	130.924
ZNF785	0.0027716	115.417	FUZ	0.0161571	101.877	PGK2	0.000376903	129.044
LOC400794	0.00272022	107.645	ANKRD44	0.0184095	101.067	CCDC144C	0.0489763	125.538
KIAA0319	0.00282019	106.35	CORIN	0.0184319	100.495	DAAM2	0.0296169	121.176
VAX1	0.0031315	95.8391	DCST1	0.013486	98.0188	PLEKHS1	0.0295353	117.973
CORIN	0.0462912	93.3892	DNAH10	0.0432405	93.7377	FGF18	0.00260508	109.039
SEC14L4	0.00768269	86.013	PLEKHS1	0.00940572	90.6453	ITIH6	0.0449219	106.232
ANKAR	0.00295982	85.3345	PARP11	0.030745	90.2735	TLR7	0.0030522	86.3213
LZTS1	0.0473253	84.5447	NBPF7	0.0201927	88.1681	AMOT	0.0477093	80.8109
SAPCD1	0.0167436	74.4932	PTPRN2	0.0311578	85.0373	CYP3A4	0.00771501	80.6093
MYT1	0.00311818	68.0826	LOC100130872	0.031466	81.4111	TTBK1	0.0491072	74.1722
FAM84A	0.00322346	59.3164	PCYT1B	0.031831	77.3996	C2CD4C	0.00265603	69.1161
PABPC1P2	0.00347832	47.9078	HOXD13	0.0201348	71.2015	CD84	0.00164602	55.0239
SLC7A11-AS1	0.00332826	41.9842	PROM2	0.0350696	70.0361	POU3F2	0.00294892	52.8092
ACTN2	0.00353255	41.6179	MAP2	0.0130922	54.0441	SYNPO2	0.0364426	51.2211
LOC100499484-C9ORF174	0.0302154	39.2875	CLVS1	0.0184571	49.0286	USH2A	0.00385499	34.113
CHD5	0.00359246	38.9979	SAMD9L	0.0221391	46.4176	KCNN3	0.0112036	17.2181
KDM5D	0.00353556	35.1564	VWF	0.0234439	37.484	HIST1H3B	0.0291795	7.80865
SH3TC2	0.00393476	28.3549	PCDH15	0.0237402	35.8245	PCDHGA6	0.0219282	5.91615
ZNF284	0.00662041	7.30018	POU4F1-AS1	0.0390268	34.0161	PABPC4L	0.0176228	4.69242
EPHA1-AS1	0.00867012	4.56261	KCNN3	0.0245	25.522	C9orf116	0.00952231	4.1739
SP6	0.00867012	4.56261	ZNF664-FAM101A	0.00875931	18.319	PTPRS	0.00967845	4.07877
FAT4	0.00867024	4.56261	RNASEK-C17orf49	0.03523	10.3493	LOC284837	0.0439893	3.90433
GGT8P	0.00806266	3.67886	RHBG	0.00183675	6.95047	NS3BP	0.0372163	3.29976
SERP2	0.0101641	3.65009	RAB11B-AS1	0.0410065	6.16896	B3GALTL	0.0487845	3.25825
APOBEC2	0.0101641	3.65009	ZNF284	0.00634963	5.99982	HTR7P1	0.0119223	3.13043
C1orf192	0.0101641	3.65009	PCDHGA6	0.0373803	5.33332	CD96	0.0119224	3.13043
ZNF121	0.0108963	3.34592	MYO1F	5.58442e-06	5.196	PRG4	0.020467	3.08962
LMO3	0.00832879	3.3167	PCDHGA3	0.0282978	4.89183	SARM1	0.0171952	2.93636
GUSBP5	0.00584122	3.25244	PTPRS	0.0205615	4.55622	LINC00266-1	0.00773358	2.84714
TBX1	0.0078626	3.20421	KIAA1614	0.0346477	3.87287	ZFP91-CNTF	0.00578259	2.65171
BMI1	0.004946	3.05346	RAB40A	0.0339953	3.33756	GHRLOS2	0.0159395	2.34782
ALDH8A1	0.0387624	2.8152	NLRP7	0.0455787	3.11202	SGOL1-AS1	0.0104803	2.25928
HMGN2P46	0.0258531	2.78179	MAP7D2	0.0388058	3.09973	ARSG	0.0496087	2.18881
PELI2	0.0130668	2.73757	MFI2-AS1	0.0286225	2.80716	MIPEPP3	0.0472613	2.12935
LOC728040	0.0130669	2.73757	DBH	0.0153709	2.74464	KLHL2	0.000767448	2.11396
PNPLA7	0.0130669	2.73757	UFSP2	0.0439246	2.61912	MTOR-AS1	0.00251878	2.10926
PRSS35	0.0130669	2.73757	SHISA4	9.66243e-06	2.598	MT1A	0.00825471	2.10755
SIM1	0.0130669	2.73757	HAS2-AS1	0.0284316	2.53637	SSPO	0.0184898	2.08695
LAYN	0.0130669	2.73757	RCN3	0.00371964	2.49747	FAT2	0.0184898	2.08695
TPBGL	0.0130669	2.73757	PDCL3	0.00467366	2.48029	DGKG	0.0184898	2.08695
FRMD6-AS1	0.0130669	2.73757	PCDHGB4	0.00361577	2.46063	TNFRSF13C	0.0184899	2.08695
RAB40A	0.013067	2.73757	MAP3K14-AS1	0.000696064	2.35379	C2orf48	0.0184899	2.08695
MAB21L2	0.013067	2.73757	FAM182A	0.0454685	2.30469	C1orf53	0.01849	2.08695
FAM167A	0.013067	2.73757	ESRRG	0.0305983	2.16922	PPP4R1L	0.01849	2.08695
PCDHA5	0.013347	2.73657	PTGDR2	0.0418765	2.15736	FLJ39080	0.01849	2.08695
TSSK4	0.0035963	2.71391	ANKRD16	0.0444167	2.07714	LOC442132	0.01849	2.08695
PPAN-P2RY11	0.0174518	2.54973	C21orf91	0.0413541	-2.00061	TGFB3	0.01849	2.08695
PCDHGA3	0.0237464	2.5371	ESCO1	0.003343	-2.00803	C1orf186	0.01849	2.08695
FITM2	0.0221655	2.38556	ZNF35	0.0287369	-2.00887	HERC2P7	0.0192441	2.02761
DLX2	0.0159544	2.28131	FOXC1	0.0281826	-2.01825	LCAT	0.0033948	-2.00174
CD207	0.0159545	2.28131	C8orf44	0.0416247	-2.01892	TMEM14B	0.016465	-2.00182
HSF2BP	0.0469297	2.09682	PSTPIP2	0.0460182	-2.02166	ZNF823	0.019571	-2.00379
SYT11	0.0178983	2.08577	CNKSR1	0.0460184	-2.02166	MTRNR2L6	0.0298563	-2.02494
CCDC102A	0.0181043	2.06838	ATG14	0.00123121	-2.03537	CD27-AS1	0.0264643	-2.02733
FAM149A	0.0182899	2.05318	TRAF3IP2-AS1	0.0310219	-2.04501	FAM86JP	0.023301	-2.03769
LOC652276	0.0235716	2.03337	GJA9-MYCBP	0.0159038	-2.06613	ZNF506	0.0457301	-2.03875
MSS51	0.0188587	-2.00908	RPGRIP1L	0.0260752	-2.08055	SPINK5	0.015799	-2.04033
WDR66	0.0188499	-2.00974	MIOS	0.0434524	-2.09543	GPHN	0.0190037	-2.04583
ACRC	0.0182705	-2.05474	CHUK	0.0299162	-2.12138	MTRNR2L8	0.0191438	-2.05095
PRR24	0.0119088	-2.08374	CCRL2	0.0366749	-2.19747	ADAMTS20	0.0186182	-2.07639
AVPR1A	0.0175831	-2.11345	LOC100128822	0.0472991	-2.23116	ZFP82	0.0466764	-2.08531
RPP21	0.00846049	-2.16807	GRIA2	0.0472992	-2.23116	ANXA3	0.0184424	-2.09092
TATDN3	0.0256664	-2.17813	HIST1H2BG	0.0188566	-2.27717	SGPP1	0.0268344	-2.09188
EGR2	0.0167684	-2.19173	KRT23	0.048073	-2.29279	SWSAP1	0.0182373	-2.10834
LCN12	0.0167685	-2.19173	MUC12	0.0450174	-2.32412	ACSM1	0.0182373	-2.10834
TCTEX1D4	0.0167685	-2.19173	MPP3	0.0374088	-2.37842	FAM227A	0.0130634	-2.12236
PTGDS	0.0167685	-2.19173	UTP23	0.00693082	-2.41158	FAM111B	0.0180326	-2.12628
BANK1	0.0167685	-2.19173	ZNF815P	0.00835016	-2.42065	SPAG16	0.0359775	-2.1311
HOXA11-AS	0.0167685	-2.19173	FASTKD1	0.0266615	-2.42897	TRIB1	0.0355479	-2.13888
HRASLS5	0.0167685	-2.19173	CASD1	0.017486	-2.42898	FAM84B	0.0177041	-2.15626
WDR86-AS1	0.0167685	-2.19173	LOC284454	0.042563	-2.44033	LOC100996307	0.0103698	-2.15842
PLP2	0.0167685	-2.19173	SLC25A46	0.0354187	-2.49735	GBAS	0.00872928	-2.16401
FLJ21408	0.0167685	-2.19173	ZNF235	0.0124146	-2.50007	GCNT4	0.0490195	-2.17277
C5AR1	0.0167685	-2.19173	GRIN2A	0.0412218	-2.51017	CDK7	0.0174758	-2.17804
CECR3	0.0167685	-2.19173	ADH1B	0.0360951	-2.5846	RNF122	0.0172915	-2.19619
FAR2	0.0167685	-2.19173	BEST1	0.0295543	-2.71025	SLC2A12	0.0169045	-2.23612
HOXB5	0.0167685	-2.19173	ICA1L	0.0462556	-2.83882	TNFSF15	0.0169045	-2.23612
NME9	0.0167685	-2.19173	STK31	7.76359e-06	-3.27175	CEP63	0.0409699	-2.23998
RAB36	0.0167685	-2.19173	BZRAP1-AS1	0.0373857	-3.48428	ZNF480	0.0105559	-2.34918
RAD9B	0.0167685	-2.19173	LINC00167	0.0390529	-3.62609	LCMT1	0.0453764	-2.37777
C14orf182	0.0167685	-2.19173	FAM24B	0.0243375	-3.83961	ZNF107	0.0299517	-2.39583
GLDN	0.0167685	-2.19173	GUSBP3	0.0042971	-4.82977	S100A1	0.0155702	-2.39584
CACNA2D2	0.0167685	-2.19173	TSIX	0.0396647	-5.05087	MGC16275	0.0155702	-2.39584
KIAA1199	0.0167685	-2.19173	BANK1	0.034426	-5.12065	TLR9	0.0155702	-2.39584
TCEB3B	0.0167686	-2.19173	AGBL3	0.0481635	-5.82053	LINGO1	0.0155703	-2.39584
HEYL	0.0167686	-2.19173	GGN	0.0466173	-6.23366	C16orf95	0.0144998	-2.40124
DRP2	0.0167686	-2.19173	DENND2C	0.0463546	-6.23628	OLR1	0.0169241	-2.42408
FLJ42351	0.0167686	-2.19173	BSN-AS2	0.0463546	-6.23628	KIFAP3	0.0150841	-2.46429
FRMD4B	0.0167686	-2.19173	IL1RL2	0.0463546	-6.23628	XPNPEP2	0.0149016	-2.49167
PNMT	0.0167687	-2.19173	HSH2D	0.0463546	-6.23628	ZNF667	0.0148616	-2.4978
LOC255512	0.0167687	-2.19173	ANKRD1	0.031678	-6.5635	CETN3	0.014806	-2.50642
TGM4	0.0167687	-2.19173	SGPP2	0.0391764	-8.73079	RHEBL1	0.0144996	-2.55556
HSD3BP4	0.0167688	-2.19173	PHEX	0.0296976	-17.4616	WDR67	0.0120877	-2.5754
NPR1	0.0167688	-2.19173	COL4A4	4.27992e-08	-39.9344	ZNF737	0.0143532	-2.58014
PCDHGC5	0.0187841	-2.23292	CACNA1B	4.20166e-08	-42.7735	EGR3	0.0143648	-2.59266
IDS	0.0470459	-2.23582	IKZF3	4.14851e-08	-44.8821	DUOXA2	0.0198858	-2.59267
ABHD11	0.0451902	-2.34727	GSG1L	4.13556e-08	-45.4199	CLK1	0.0110397	-2.61036
PITPNA-AS1	0.0149531	-2.4109	DLG3	4.13444e-08	-45.467	SDHAP3	0.00701076	-2.61205
LOC440434	0.0197445	-2.45667	CRX	4.11063e-08	-46.4833	RRN3P2	0.0235394	-2.61423
CHAD	0.0145809	-2.46569	GOLGA6C	4.10309e-08	-46.8121	NUP35	0.0465837	-2.62965
LOC401074	0.0250049	-2.52596	KCNH1	4.00841e-08	-51.2643	NR4A2	0.0450977	-2.67696
GPR137B	0.0134436	-2.66138	HOXB3	3.89872e-08	-57.269	EBI3	0.0137831	-2.68334
FOXD4L2	0.01341	-2.66792	EML5	3.89338e-08	-57.5878	KLF4	0.0489867	-2.77356
FOXD4L4	0.01341	-2.66792	CACNA1S	0	-66.9523	POLK	0.0457717	-2.78917
GNRHR2	0.0203094	-2.737	SLC8A1	0	-68.4633	AQP1	0.0130996	-2.82522
LOC647323	0.013057	-2.73966	SI	0	-68.7011	HPSE	0.00918652	-2.82762
ERO1LB	0.0130571	-2.73966	GSTA7P	0	-72.4876	LOC100506321	0.00361204	-2.82782
SHBG	0.0130072	-2.75026	BAI1	0	-74.7037	RAVER2	0.0395611	-2.82798
NRIP3	0.0122714	-2.9223	CDHR1	0	-76.0659	RPL10L	0.00942841	-2.85026
ARL6	0.0122714	-2.9223	CACNB4	0	-78.6337	TFAP2A	0.0110229	-2.86811
STRC	0.0126546	-2.9227	ZFP3	0	-82.6751	MCHR1	0.0128829	-2.87501
CLEC4F	0.0117492	-3.06499	ABCC8	0	-82.9574	CCT6B	0.0128829	-2.87501
AGBL3	0.0117375	-3.06842	LOC100506874	0	-83.811	EHD3	0.0128829	-2.87501
FOSB	0.0449357	-3.13916	SLIT3	0	-84.946	C12orf36	0.0128829	-2.87501
C6orf70	0.0114193	-3.16583	CDKL2	0	-87.5847	HRCT1	0.0128829	-2.87501
HRC	0.0223218	-3.24862	IRX6	0	-90.1425	SUSD3	0.0128829	-2.87501
SLC30A3	0.0110572	-3.28759	PCDHB17	0	-90.1576	OSR1	0.0128829	-2.87501
C12orf60	0.0110572	-3.28759	KRT6C	0	-90.2214	RNF183	0.0128829	-2.87501
LY6E	0.0110572	-3.28759	FAM90A1	0	-95.8091	GPRC6A	0.0128829	-2.87501
EFHC2	0.0110572	-3.28759	LOC100130899	0	-97.2591	MASP2	0.0128829	-2.87501
LINC00167	0.0110572	-3.28759	NPR1	0	-98.6767	RWDD4	0.0128829	-2.87501
SCN4A	0.0110572	-3.28759	AFAP1L2	0	-104.033	LOC100507299	0.0128829	-2.87501
RSPH1	0.0110572	-3.28759	LRTM2	0	-104.286	COMP	0.0128829	-2.87501
NXPH3	0.0110572	-3.28759	C9orf139	0	-108.247	RENBP	0.0128829	-2.87501
LOC729176	0.0110572	-3.28759	LOC100652770	0	-110.872	MESTIT1	0.0128829	-2.87501
C16orf11	0.0110572	-3.28759	LEF1	0	-117.902	XRCC6BP1	0.012883	-2.87501
CCDC64B	0.0110572	-3.28759	ADCY5	0	-120.91	SGMS2	0.012883	-2.87501
GMNC	0.0110572	-3.28759	ADAMTS16	0	-124.536	AQP4	0.0128248	-2.88881
GRAP	0.0110572	-3.28759	EVX2	0	-128.138	SMN1	0.00859936	-2.89375
SIGLEC16	0.0110572	-3.28759	LOC729444	0	-129.618	FAM200B	0.0440255	-2.90538
CYP4F11	0.0110572	-3.28759	FAM83C	0	-130.437	LOC440354	0.0029036	-3.00366
PLIN1	0.0110572	-3.28759	HK3	0	-134.603	TTLL1	0.0345376	-3.08445
ABCG5	0.0110573	-3.28759	TOP1P2	0	-136.583	CNTD2	0.0119755	-3.11459
CACNA1A	0.0111599	-3.28937	CASS4	0	-137.479	ASAH2	0.0018713	-3.11536
TFAP2A	0.00837316	-3.35959	EXD1	0	-140.751	IFT20	0.0474609	-3.17622
ROBO2	0.0477372	-3.42685	FAM5C	0	-143.191	GNRH1	0.0116443	-3.2169
MEF2B	0.0248921	-3.42749	SOX10	0	-144.291	SLC17A3	0.011288	-3.33779
ACE	0.0106268	-3.45	TLR1	0	-144.848	C3orf35	0.0113116	-3.35392
EXD3	0.0103606	-3.56156	CHRFAM7A	0	-146.983	TIGD1	0.0112423	-3.35418
FKBP6	0.0435936	-3.71254	KCNIP3	0	-151.43	LOC100506746	0.0112423	-3.35418
FOLH1	0.0231373	-3.79522	HLA-DPB1	0	-152.76	HOXA-AS3	0.0332535	-3.36251
SLC2A12	0.00978946	-3.83552	FOXN1	0	-153.119	GTDC1	0.0337366	-3.3965
HLA-DMA	0.00978949	-3.83552	SBSPON	0	-163.097	GATA3-AS1	0.0104466	-3.67864
LOC100507410	0.0113696	-3.84299	SOX2-OT	0	-165.516	ITGA9	0.0101253	-3.83334
ACRBP	0.0089051	-4.38345	GOLGA6D	0	-166.46	MYEOV	0.0101253	-3.83334
CXorf61	0.0089051	-4.38345	USHBP1	0	-171.354	POLN	0.0101253	-3.83334
C14orf28	0.0089021	-4.38564	B3GALT2	0	-174.589	C16orf71	0.0101254	-3.83334
LOC285441	0.0340018	-4.43382	ARHGAP22	0	-175.549	HS3ST5	0.0101254	-3.83334
SRD5A1P1	0.00877486	-4.48068	LOC100507118	0	-175.933	MGAT3	0.0101254	-3.83334
PHOSPHO2-KLHL23	0.0409017	-4.71406	FAM172BP	0	-179.94	B3GNT4	0.0101254	-3.83334
FAM84B	0.0082479	-4.93139	GPIHBP1	0	-181.044	RDH16	0.0101254	-3.83334
C6orf201	0.00632954	-5.45409	NGFR	0	-181.124	CATSPERG	0.0101254	-3.83334
CYP27C1	0.00773701	-5.47932	LINC00691	0	-184.276	KCNH3	0.0101254	-3.83334
NTF4	0.00773701	-5.47932	LOC150197	0	-187.199	ARRDC3	0.00866527	-4.01272
FAM179A	0.00773701	-5.47932	FLJ43681	0	-188.793	EPB41L4A-AS1	0.00977064	-4.02501
NUDT13	0.00773706	-5.47932	NME9	0	-193.606	CDHR2	0.00952715	-4.17087
ZNF667	0.00907643	-5.69886	XKR9	0	-195.162	PTCH2	0.00954691	-4.20834
GATA3-AS1	0.00617936	-8.4131	LOC728342	0	-200.402	LDHD	0.00884425	-4.65718
GPR155	0.00606211	-8.76691	CRP	0	-204.944	WNT2B	0.00868679	-4.79166
LOC440600	0.00606211	-8.76691	ACSBG1	0	-208.328	C2orf15	0.00868357	-4.79168
ZNF816-ZNF321P	0.0119229	-10.6258	CCIN	0	-212.538	HPSE2	0.00868363	-4.79168
FXYD1	0.00481525	-15.3816	NPHS2	0	-220.717	CLEC4F	0.00810332	-5.36069
MYO15A	0.00451498	-18.6289	DNAJB7	0	-221.297	DICER1-AS1	0.00777856	-5.75002
COL6A4P2	4.14388e-08	-45.0734	BOLL	0	-221.985	PRSS8	0.00777856	-5.75002
GOLGA6C	4.10309e-08	-46.8121	CNTF	0	-223.534	LETM2	0.00749234	-6.14735
IMPG2	4.04555e-08	-49.4447	RBFOX3	0	-231.222	ZNF717	0.00714864	-6.70835
USP32P1	3.95768e-08	-53.9178	FOXD4L6	0	-231.267	SLC17A7	0.00668004	-7.66669
SLC8A1	0	-68.4633	PDIA2	0	-239.26	GPR68	0.00668004	-7.66669
TFAP2B	0	-71.5706	LOC100289656	0	-239.464	COL5A1	4.91416e-08	-24.8125
CPS1	0	-71.9465	C10orf111	0	-247.57	CACNA1B	4.20166e-08	-42.7735
CDHR1	0	-76.0659	AQP1	0	-248.508	GOLGA6C	4.10309e-08	-46.8121
PEAR1	0	-84.8668	ANXA8L2	0	-251.956	CCDC144B	4.08772e-08	-47.4942
C17orf104	0	-88.2398	NCF1	0	-255.686	KCNH1	4.00841e-08	-51.2643
RASAL2-AS1	0	-88.6169	ALG1L2	0	-256.679	SLC6A10P	3.95401e-08	-54.1175
IRX6	0	-90.1425	DYX1C1	0	-273.713	RBM20	3.90167e-08	-57.0942
KRT6C	0	-90.2214	UGT2B15	0	-274.333	FNDC1	0	-63.038
C17orf72	0	-90.4918	C16orf11	0	-279.406	CACNA1S	0	-66.9523
ZNF98	0	-94.0881	SLC39A2	0	-291.788	PPP1R16B	0	-67.0563
LOC100130899	0	-97.2591	LOC255130	0	-297.309	SLC8A1	0	-68.4633
ISLR	0	-97.8942	NMBR	0	-304.994	GSTA7P	0	-72.4876
AFAP1L2	0	-104.033	BEND5	0	-310.965	BAI1	0	-74.7037
LRTM2	0	-104.286	TMOD4	0	-312.377	CDHR1	0	-76.0659
PART1	0	-105.151	RPL29P2	0	-319.675	CACNB4	0	-78.6337
PPFIA2	0	-106.255	LOC100129617	0	-322.459	LOC286059	0	-78.6802
RPS6KA2	0	-107.504	C9orf24	0	-352.959	TAL1	0	-82.5594
LOC339505	0	-109.163	FOXP3	0	-361.143	ZFP3	0	-82.6751
LOC100652770	0	-110.872	LOC285540	0	-368.716	ABCC8	0	-82.9574
SYCP2	0	-113.037	HIGD2B	0	-369.706	PEAR1	0	-84.8668
NLRP2	0	-117.202	CALHM3	0	-374.966	SLIT3	0	-84.946
ZMAT1	0	-118.329	TMEM61	0	-376.447	CDKL2	0	-87.5847
HHIPL1	0	-119.284	MFSD2B	0	-410.771	C17orf104	0	-88.2398
SLC2A2	0	-120.082	LOC339874	0	-417.555	IRX6	0	-90.1425
AXDND1	0	-122.149	KLRC4-KLRK1	0	-422.643	KRT6C	0	-90.2214
ADAMTS16	0	-124.536	LOC729739	0	-425.169	NOD2	0	-92.0763
CELF5	0	-125.083	TMED6	0	-439.321	ZNF98	0	-94.0881
EVX2	0	-128.138	ZFAT-AS1	0	-439.789	FAM90A1	0	-95.8091
THSD1	0	-129.017	TAS2R4	0	-458.847	ISLR	0	-97.8942
OLAH	0	-129.79	NR1I3	0	-478.875	LRTM2	0	-104.286
MAB21L1	0	-132.105	AKR7L	0	-487.15	LILRA6	0	-105.079
FILIP1	0	-134.021	REG1B	0	-512.36	CCDC39	0	-107.152
HK3	0	-134.603	NRG1	0	-514.508	RPS6KA2	0	-107.504
LOC100128770	0	-134.955	CALCA	0	-530.607	LOC339505	0	-109.163
CHRM5	0	-135.887	CEACAM3	0	-538.178	LEF1	0	-117.902
ADAM20P1	0	-136.022	TNNT2	0	-551.51	ATP2C2	0	-121.998
EXD1	0	-140.751	TMEFF1	0	-559.679	EVX2	0	-128.138
ITGB2	0	-141.074	FAM133B	0	-563.463	THSD1	0	-129.017
SPARCL1	0	-141.454	TRHR	0	-584.105	LOC729444	0	-129.618
FAM5C	0	-143.191	WDR86-AS1	0	-588.031	ACE	0	-130.82
TLR1	0	-144.848	HOXD-AS2	0	-596.766	HK3	0	-134.603
DACT3	0	-145.717	SNX29P1	0	-630.156	LOC100128770	0	-134.955
CPED1	0	-146.026	KRT18P55	0	-636.082	ADAM20P1	0	-136.022
FAIM3	0	-149.35	C17orf64	0	-645.253	TOP1P2	0	-136.583
KCNIP3	0	-151.43	GNGT1	0	-657.583	FAM221B	0	-139.802
ADAM32	0	-151.435	GPR182	0	-657.583	FAM83A	0	-140.991
WEE2	0	-151.617	LOC441461	0	-748.12	HSPB7	0	-142.795
HLA-DPB1	0	-152.76	EFCAB14-AS1	0	-827.521	XKRX	0	-144.848
FOXN1	0	-153.119	C1QTNF9B-AS1	0	-883.52	TMEM52B	0	-148.068
HEXA-AS1	0	-154.321	KRTDAP	0	-914.677	SLCO1B1	0	-148.174
GPR97	0	-154.667	ENO1-AS1	0	-926.769	LOC100507346	0	-148.457
LOC100128054	0	-159.624	PHGR1	0	-949.338	ITGB7	0	-149.03
PLA2G3	0	-160.374	PRG2	0	-997.418	KCNIP3	0	-151.43
POU4F1	0	-162.413	NTF4	0	-1033.44	HLA-DPB1	0	-152.76
SMIM17	0	-162.819	MIR181A2HG	0	-1338.61	TMEM47	0	-152.798
DUX2	0	-163.425	PYDC2	0	-2106.95	BEND6	0	-153.062
CCDC164	0	-165.782	SNORA4	0	-3014.32	CCDC36	0	-153.087
GOLGA6D	0	-166.46	MIR210	0	-3754.2	FOXN1	0	-153.119
LOC151171	0	-170.645	SNORD21	0	-4346.97	NAALADL1	0	-153.689
USHBP1	0	-171.354	SNORA75	0	-4521.48	TNXA	0	-157.152
LOC100507118	0	-175.933	SNORA41	0	-4692.75	NOV	0	-158.771
GPIHBP1	0	-181.044	SNORD6	0	-5816.37	POU4F1	0	-162.413
NGFR	0	-181.124				DUX2	0	-163.425
LOC340508	0	-182.565				PCDHGC5	0	-163.897
LRRC70	0	-183.62				CCDC164	0	-165.782
LOC150197	0	-187.199				GOLGA6D	0	-166.46
LOC100507091	0	-188.481				POC1B-GALNT4	0	-171.055
CUZD1	0	-193.449				USHBP1	0	-171.354
NANOG	0	-196.836				CASC2	0	-172.355
LOC84931	0	-204.944				GRM8	0	-172.943
TBC1D28	0	-208.778				FAM172BP	0	-179.94
UGT1A10	0	-210.474				GPIHBP1	0	-181.044
NPHS2	0	-220.717				NGFR	0	-181.124
DNAJB7	0	-221.297				LINC00691	0	-184.276
BOLL	0	-221.985				LRRC17	0	-185.231
CNTF	0	-223.534				CYP19A1	0	-186.447
MARCO	0	-225.047				LOC150197	0	-187.199
RBFOX3	0	-231.222				LOC100507091	0	-188.481
FOXD4L6	0	-231.267				OPN1SW	0	-190.359
C9orf152	0	-233.224				RRAGB	0	-193.556
DCLK2	0	-240.392				ZNF540	0	-195.492
LOC730227	0	-241.934				PRKCG	0	-198.032
ST6GALNAC1	0	-243.492				C6orf195	0	-199.499
LINC00277	0	-245.227				CRP	0	-204.944
C10orf111	0	-247.57				BMP6	0	-205.343
RGS9	0	-249.072				LMOD1	0	-208.199
AKR1E2	0	-252.894				CYP4F11	0	-208.318
GDAP1L1	0	-254.02				ACSBG1	0	-208.328
CMPK2	0	-255.334				TBC1D28	0	-208.778
ALG1L2	0	-256.679				UGT1A10	0	-210.474
LOC389705	0	-256.952				PARP15	0	-211.126
TCN1	0	-263.537				CECR3	0	-215.759
CA8	0	-271.924				RAD9B	0	-219.078
DYX1C1	0	-273.713				GGTLC1	0	-219.915
UGT2B15	0	-274.333				NPHS2	0	-220.717
LINC00163	0	-287.445				BOLL	0	-221.985
SLC39A2	0	-291.788				CNTF	0	-223.534
PYROXD2	0	-299.972				CHI3L1	0	-224.802
NMBR	0	-304.994				ABCG5	0	-226.074
LOC91948	0	-306.94				EOMES	0	-226.57
BEND5	0	-310.965				HOXB5	0	-226.778
TMOD4	0	-312.377				GLT1D1	0	-227.653
MROH7	0	-315.549				PHACTR1	0	-229.673
SPDEF	0	-330.101				TTLL13	0	-230.319
RPL21P44	0	-347.221				RBFOX3	0	-231.222
FAM151B	0	-363.31				FOXD4L6	0	-231.267
FOXD4L3	0	-365.33				ZNF385B	0	-234.606
FAM166A	0	-369.232				RGS9	0	-249.072
CALHM3	0	-374.966				AKR1E2	0	-252.894
CALML6	0	-375.079				NCF1	0	-255.686
ADC	0	-378.517				ALG1L2	0	-256.679
FETUB	0	-380.727				LOC389705	0	-256.952
PCSK1N	0	-392.923				KCNJ8	0	-259.29
TM4SF19	0	-408.603				DENND2C	0	-259.73
LOC400548	0	-411.932				TCN1	0	-263.537
LOC339874	0	-417.555				DFNB59	0	-270.972
KLRC4-KLRK1	0	-422.643				DYX1C1	0	-273.713
LOC729739	0	-425.169				TGM4	0	-275.4
LOC100507194	0	-429.572				LOC442497	0	-275.676
CCL23	0	-441.588				RHCE	0	-277.948
PGA5	0	-443.092				ATPBD4-AS1	0	-279.595
TAS2R4	0	-458.847				NIM1	0	-281.789
MIR205HG	0	-465.478				FLJ35390	0	-283.652
BLNK	0	-480.149				LOC255130	0	-297.309
REG1B	0	-512.36				ARMC2	0	-302.492
SULT2B1	0	-513.858				GRAP	0	-304.694
ARMC12	0	-529.891				NMBR	0	-304.994
CALCA	0	-530.607				BEND5	0	-310.965
UBQLNL	0	-530.8				CD19	0	-316.617
CEACAM3	0	-538.178				FANK1	0	-318.644
TNNT2	0	-551.51				CD79B	0	-327.122
IFITM5	0	-561.853				GREM1	0	-349.291
TRHR	0	-584.105				LBH	0	-351.397
LOC100507299	0	-596.192				PPIAL4E	0	-352.571
RDM1	0	-640.953				FOXP3	0	-361.143
GNGT1	0	-657.583				LOC149134	0	-367.731
LOC100505912	0	-699.936				FAM166A	0	-369.232
HTR1B	0	-704.113				HIGD2B	0	-369.706
SAP25	0	-741.848				CBR3	0	-371.369
LOC441461	0	-748.12				CALHM3	0	-374.966
LIMD1-AS1	1.359e-08	-815.953				CALML6	0	-375.079
PNMA6D	0	-827.275				PCSK1N	0	-392.923
EFCAB14-AS1	0	-827.521				LOC441601	0	-406.859
C11orf20	0	-832.585				LOC339874	0	-417.555
SAMD12-AS1	0	-883.656				PRSS46	0	-419.677
ENO1-AS1	0	-926.769				KLRC4-KLRK1	0	-422.643
PHGR1	0	-949.338				LINC00240	0	-422.684
PRG2	0	-997.418				UGT1A9	0	-424.846
TCAP	0	-1072.07				UGT2B28	0	-425.723
HIST1H4D	0	-1125.24				KRTAP5-1	0	-438.389
BIRC7	0	-1782.85				SFRP5	0	-438.621
PYDC2	0	-2106.95				ZFAT-AS1	0	-439.789
RCAN3AS	0	-2127.3				CCL23	0	-441.588
SNORA5C	0	-3014.32				ANKRD37	0	-442.144
SNORA25	0	-3128.5				CXADRP3	0	-445.091
SNORA36A	0	-3176.63				TAS2R4	0	-458.847
SNORA61	0	-3176.63				MIR205HG	0	-465.478
SNORA23	0	-3277.48				THRB-AS1	0	-466.624
MIR210	0	-3754.2				AMY2B	0	-473.798
SNAR-B1	0	-4356.83				LINC00310	0	-477.95
SNAR-B2	0	-4356.83				HIST1H2BE	0	-480.012
SNORA41	0	-4692.75				CRYBB3	0	-484.129
SNORD127	0	-6257				TNF	0	-493.089
SNORD16	0	-8259.24				REG1B	0	-512.36
						SULT2B1	0	-513.858
						CALCA	0	-530.607
						LOC440563	0	-538.139
						CEACAM3	0	-538.178
						FAM86B2	0	-545.245
						ANKRD33	0	-556.271
						FAM133B	0	-563.463
						MUSTN1	0	-566.477
						C9orf9	0	-574.356
						TRHR	0	-584.105
						IL23A	0	-594.475
						SRPX	0	-596.249
						ANKRD7	0	-608.64
						CEL	0	-622.83
						SNX29P1	0	-630.156
						C6orf201	0	-630.894
						RTDR1	0	-659.684
						OASL	0	-672.2
						PRRT3-AS1	0	-672.577
						LOC100505912	0	-699.936
						FCRLB	0	-700.727
						KAAG1	0	-701.673
						LOC643339	1.38647e-08	-714.467
						PMS2P4	0	-729.376
						LST1	1.37825e-08	-743.018
						LOC441461	0	-748.12
						CELP	0	-798.442
						EFCAB14-AS1	0	-827.521
						BAGE2	0	-879.984
						BAGE3	0	-879.984
						C1QTNF9B-AS1	0	-883.52
						SAMD12-AS1	0	-883.656
						C19orf77	0	-909.608
						KRTDAP	0	-914.677
						ENO1-AS1	0	-926.769
						PHGR1	0	-949.338
						IFI27	0	-953.437
						DIP2A-IT1	0	-967.124
						PRG2	0	-997.418
						HIST1H4D	0	-1125.24
						MIR181A2HG	0	-1338.61
						HRASLS2	0	-1391.38
						BIRC7	0	-1782.85
						ACYP2	0	-2027.64
						PYDC2	0	-2106.95
						SNORA68	0	-3104.98
						SNORA23	0	-3277.48
						MIR210	0	-3754.2
						SNORA75	0	-4521.48
						SNORA41	0	-4692.75
						SNORD6	0	-5816.37
						SNAR-C3	0	-10420.6
						SNAR-C4	1.315e-08	-18008.7
