# Supplementary material for: RNA-Seq Based Transcriptome Analysis of Hepatitis E Virus (HEV) and Hepatitis B Virus (HBV) Replicon Transfected Huh-7 Cells
Source: PLoS One. 2014 Feb 5;9(2):e87835. doi: 10.1371/journal.pone.0087835 (PMC3914852; doi:10.1371/journal.pone.0087835)
Supplement: Table S6 — Gene Function lists obtained from differentially expressed genes in HBV, HEV and HBV+HEV groups after GO enrichment. (XLS) [file pone.0087835.s009.xls]

## Sheet: Sheet1
Column1	Column2	Column3	Column4	Column5	Column6
HEV		HBV		HBV+HEV
Function	Enrichment Score	Function	Enrichment Score	Function	Enrichment Score
DNA binding, bending	13.4373	dichotomous subdivision of terminal units involved in ureteric bud branching	9.99235	flavone metabolic process	11.986
integral to plasma membrane	10.989	sympathetic nervous system development	9.91649	positive regulation of interferon-gamma biosynthetic process	11.8969
response to pain	10.4575	iridophore differentiation	9.67937	positive regulation of NF-kappaB import into nucleus	11.05
RNA polymerase II distal enhancer sequence-specific DNA binding transcription factor activity	10.1572	retinoic acid binding	9.33541	glucuronosyltransferase activity	9.9676
axon extension involved in axon guidance	8.969	lateral line nerve glial cell development	9.14025	response to pain	8.74096
peripheral nervous system development	8.47609	cardiac muscle cell apoptotic process	8.73016	endolysosome membrane	7.73362
polysaccharide digestion	8.11143	FATZ binding	8.73016	positive regulation of interferon-alpha biosynthetic process	7.73362
terminal button	8.10733	axon extension involved in axon guidance	8.11912	flavonoid glucuronidation	7.2285
potassium ion transmembrane transporter activity	7.70961	metanephric nephron development	8.0419	xenobiotic glucuronidation	7.2285
negative regulation of smooth muscle contraction	7.70961	positive regulation of kidney development	7.95272	metanephric glomerulus vasculature development	7.2285
negative regulation of interleukin-5 production	7.37678	flavone metabolic process	7.53596	xenobiotic metabolic process	7.11282
enteric nervous system development	7.12991	trigeminal nerve development	7.13538	homophilic cell adhesion	6.96508
neural crest cell migration	7.12209	penile erection	6.52098	extracellular space	6.95907
cellular response to manganese ion	7.09274	enteric nervous system development	6.30065	potassium ion transmembrane transporter activity	6.82874
spinal cord development	6.87307	neural crest cell migration	6.06263	negative regulation of smooth muscle contraction	6.82874
regulation of sequence-specific DNA binding transcription factor activity	6.79977	response to dietary excess	6.05626	trigeminal nerve development	6.82874
pattern specification process	6.67459	RNA polymerase II transcription corepressor activity	5.89196	negative regulation of fatty acid metabolic process	6.82874
dichotomous subdivision of terminal units involved in ureteric bud branching	6.62557	female meiosis	5.86045	metabolic process	6.71527
synaptic transmission	6.61772	excretion	5.78304	positive regulation of interleukin-10 production	6.67558
sensory perception of taste	6.49254	muscle organ morphogenesis	5.683	negative regulation of interleukin-10 production	6.49797
sequence-specific DNA binding	6.47258	cellular glucuronidation	5.683	negative regulation of interleukin-5 production	6.49797
cellular response to copper ion	6.42853	rhythmic synaptic transmission	5.683	early phagosome	6.49797
iridophore differentiation	6.42853	pattern specification process	5.42786	multicellular organismal water homeostasis	6.49797
negative regulation of interleukin-4 production	6.42853	glucuronosyltransferase activity	5.34774	transferase activity, transferring glycosyl groups	6.33906
lateral line nerve glial cell development	6.08643	regulation of cell differentiation	5.28718	DNA binding, bending	6.33906
corpus callosum development	6.08643	regulation of vasodilation	5.23326	heparanase activity	6.21598
cGMP biosynthetic process	5.93591	RNA polymerase II core promoter sequence-specific DNA binding	5.22804	positive regulation of chemokine production	6.0436
ammonium transport	5.79644	embryonic cranial skeleton morphogenesis	5.17025	positive regulation of interferon-beta biosynthetic process	5.97036
ammonia transmembrane transporter activity	5.79644	homophilic cell adhesion	5.15668	retinoic acid binding	5.9515
taste receptor activity	5.79644	peripheral nervous system development	5.1408	positive regulation of bone mineralization	5.86335
positive regulation of tumor necrosis factor biosynthetic process	5.79644	ion channel binding	5.1408	positive regulation of interleukin-6 production	5.86335
interleukin-1 receptor activity	5.79644	actin crosslink formation	5.10458	lipid digestion	5.7529
detection of light stimulus involved in visual perception	5.66654	DNA binding, bending	5.03415	inflammatory response	5.64153
cerebellum development	5.54745	positive regulation of BMP signaling pathway	5.0045	pancreatic juice secretion	5.55792
transcription factor complex	5.46529	meiotic prophase I	4.98427	negative regulation of interleukin-4 production	5.55792
two-component sensor activity	5.43085	RNA polymerase II core promoter sequence-specific DNA binding transcription factor activity	4.98427	positive regulation of T-helper 1 type immune response	5.55792
dopamine metabolic process	5.43085	embryonic body morphogenesis	4.98427	siRNA binding	5.55792
cellular response to zinc ion	5.43085	carbohydrate binding	4.95899	renal water absorption	5.55792
positive regulation of kidney development	5.32325	muscle contraction	4.90321	potassium ion transport	5.5544
regulation of blood vessel size	5.32325	aorta morphogenesis	4.76495	positive regulation of interleukin-12 production	5.45836
regulation of blood pressure	5.25939	positive regulation of renal sodium excretion	4.76495	oxidoreductase activity, acting on paired donors, with incorporation or reduction of molecular oxygen	5.4157
homophilic cell adhesion	5.20689	sequence-specific DNA binding	4.49267	positive regulation of interleukin-8 production	5.38464
potassium channel activity	5.0947	substrate-specific transmembrane transporter activity	4.4787	cellular glucuronidation	5.38128
photoreceptor cell maintenance	5.0947	3'-phosphoadenosine 5'-phosphosulfate metabolic process	4.39256	phosphate ion transport	5.38128
double-stranded DNA binding	5.06105	regulation of insulin secretion	4.33694	epidermal cell differentiation	5.38128
melanocyte differentiation	5.0536	protein kinase C binding	4.29806	aromatase activity	5.31299
response to fungicide	5.03336	melanocyte differentiation	4.27166	steroid metabolic process	5.30923
response to wounding	4.97896	social behavior	4.27166	positive regulation of nitric-oxide synthase biosynthetic process	5.2199
lateral ventricle development	4.86261	regulation of blood pressure	4.27119	cation binding	5.19253
startle response	4.86261	G-protein coupled receptor internalization	4.23182	intestinal cholesterol absorption	5.07142
camera-type eye development	4.78355	titin binding	4.01517	negative regulation of interleukin-6 production	5.04519
high voltage-gated calcium channel activity	4.78285	neuropeptide hormone activity	4.01517	drug metabolic process	5.04519
positive regulation of interferon-alpha production	4.78285	retinoic acid metabolic process	4.01517	hematopoietic stem cell differentiation	4.93399
neuronal cell body	4.70798	camera-type eye development	4.01093	negative regulation of lipid storage	4.93399
positive regulation of potassium ion transport	4.70642	regulation of sequence-specific DNA binding transcription factor activity	3.89731	negative regulation of immune response	4.93399
anchored to plasma membrane	4.63307	vasodilation	3.88434	synaptic transmission, glutamatergic	4.8617
positive regulation of fibroblast proliferation	4.54041	retina layer formation	3.88434	RNA polymerase II distal enhancer sequence-specific DNA binding	4.8617
righting reflex	4.49472	positive regulation of urine volume	3.88434	organic anion transport	4.80612
locomotory behavior	4.4095	regulation of neuronal synaptic plasticity	3.88434	positive regulation of hair follicle development	4.80612
cellular homeostasis	4.36625	tropomyosin binding	3.82246	water transmembrane transporter activity	4.80612
tropomyosin binding	4.36625	vasodilation of artery involved in baroreceptor response to increased systemic arterial blood pressure	3.81879	skin development	4.7606
thiolester hydrolase activity	4.36625	negative regulation of neurological system process	3.81879	positive regulation of interleukin-8 biosynthetic process	4.68662
outer membrane-bounded periplasmic space	4.36625	negative regulation of photoreceptor cell differentiation	3.81879	hair cell differentiation	4.68662
integral to membrane	4.33981	astrocyte activation	3.81879	axon extension involved in axon guidance	4.57449
defense response to Gram-positive bacterium	4.31972	carbamoyl-phosphate synthase (ammonia) activity	3.81879	innervation	4.57449
glutamate receptor activity	4.18937	bombesin receptor activity	3.81879	two-component sensor activity	4.57449
blood vessel remodeling	4.17388	myristoyl-[acyl-carrier-protein] hydrolase activity	3.81879	water channel activity	4.57449
sulfonylurea receptor activity	4.10589	palmitoyl-[acyl-carrier-protein] hydrolase activity	3.81879	tubulin-tyrosine ligase activity	4.46892
vasodilation of artery involved in baroreceptor response to increased systemic arterial blood pressure	4.10589	oleoyl-[acyl-carrier-protein] hydrolase activity	3.81879	positive regulation of interleukin-17 production	4.36921
negative regulation of neurological system process	4.10589	cell migration in hindbrain	3.81879	cornea development in camera-type eye	4.36921
negative regulation of photoreceptor cell differentiation	4.10589	ventricular compact myocardium morphogenesis	3.81879	positive regulation of tumor necrosis factor production	4.33422
astrocyte activation	4.10589	sensory system development	3.81879	RNA polymerase II distal enhancer sequence-specific DNA binding transcription factor activity	4.2954
negative regulation of T cell cytokine production	4.10589	brain renin-angiotensin system	3.81879	regulation of axonogenesis	4.28737
positive regulation of CD4-positive, CD25-positive, alpha-beta regulatory T cell differentiation	4.10589	fructose transport	3.81879	positive regulation of alpha-beta T cell proliferation	4.27477
cardiac muscle cell apoptotic process	4.10589	D-glucose transmembrane transporter activity	3.81879	biosynthetic process	4.19641
adrenomedullin receptor activity	4.10589	negative regulation of cell fate commitment	3.81879	structural constituent of eye lens	4.18509
bombesin receptor activity	4.10589	positive regulation of cell fate commitment	3.81879	oxidoreductase activity, acting on paired donors, with incorporation or reduction of molecular oxygen, reduced flavin or flavoprotein as one donor, and incorporation of one atom of oxygen	4.09976
ganglion mother cell fate determination	4.10589	lung goblet cell differentiation	3.81879	3'-phosphoadenosine 5'-phosphosulfate metabolic process	4.09976
response to cortisol stimulus	4.10589	alpha-N-acetylgalactosaminide alpha-2,6-sialyltransferase activity	3.81879	homeostasis of number of cells	4.09976
extrinsic to mitochondrial outer membrane	4.10589	alcohol sulfotransferase activity	3.81879	cholesterol homeostasis	4.03715
lipopeptide binding	4.10589	distal tubule development	3.81879	hypothalamus development	4.01838
post-translational protein acetylation	4.10589	collecting duct development	3.81879	heparan sulfate proteoglycan binding	4.01838
diapedesis	4.10589	lipopeptide binding	3.81879	positive regulation of interferon-gamma production	3.98359
CCR2 chemokine receptor binding	4.10589	amelogenesis	3.81879	high voltage-gated calcium channel activity	3.94062
positive regulation of immune complex clearance by monocytes and macrophages	4.10589	microspike assembly	3.81879	delayed rectifier potassium channel activity	3.94062
dopamine beta-monooxygenase activity	4.10589	ganglion mother cell fate determination	3.81879	I-kappaB phosphorylation	3.94062
leukocyte adhesive activation	4.10589	regulation of organ morphogenesis	3.81879	epidermis morphogenesis	3.94062
bitter taste receptor activity	4.10589	mesenchymal cell apoptotic process	3.81879	external side of plasma membrane	3.91868
regulation of type I interferon production	4.10589	oculomotor nerve formation	3.81879	potassium channel activity	3.90374
interferon-alpha production	4.10589	optic vesicle morphogenesis	3.81879	odontogenesis	3.90374
regulation of MyD88-independent toll-like receptor signaling pathway	4.10589	optic cup structural organization	3.81879	growth	3.82663
regulation of monocyte differentiation	4.10589	cellular response to iron ion	3.81879	negative regulation of interleukin-2 production	3.79486
protein farnesyltransferase complex	4.10589	axonemal microtubule	3.81879	regulation of blood pressure	3.76528
detection of virus	4.10589	kinocilium	3.81879	negative regulation of angiogenesis	3.76528
positive regulation of Schwann cell proliferation	4.10589	regulation of transcription from RNA polymerase II promoter involved in forebrain neuron fate commitment	3.81879	response to pH	3.72637
regulation of neurotransmitter uptake	4.10589	cerebral cortex GABAergic interneuron fate commitment	3.81879	retinoic acid metabolic process	3.72637
regulation of interleukin-2 biosynthetic process	4.10589	chemokine binding	3.81879	apical plasma membrane	3.72631
prominosome	4.10589	regulation of systemic arterial blood pressure by vasopressin	3.81879	cytokine activity	3.67964
CCR chemokine receptor binding	4.10589	gonadotropin-releasing hormone receptor activity	3.81879	sulfonylurea receptor activity	3.66533
group II metabotropic glutamate receptor activity	4.10589	regulation of triglyceride biosynthetic process	3.81879	acylphosphatase activity	3.66533
ion channel binding	4.09059	regulation of interleukin-2 biosynthetic process	3.81879	vasodilation of artery involved in baroreceptor response to increased systemic arterial blood pressure	3.66533
dendritic shaft	4.06349	cellular response to potassium ion starvation	3.81879	negative regulation of neurological system process	3.66533
I band	4.0286	iduronate-2-sulfatase activity	3.81879	3-keto sterol reductase activity	3.66533
guanylate kinase activity	4.0286	transferase activity, transferring hexosyl groups	3.77708	sterol esterase activity	3.66533
cerebral cortex development	3.98405	monocyte chemotaxis	3.76272	negative regulation of photoreceptor cell differentiation	3.66533
ionotropic glutamate receptor activity	3.97813	response to pain	3.76272	astrocyte activation	3.66533
positive regulation of interleukin-8 production	3.92907	scavenger receptor activity	3.71454	response to cesium ion	3.66533
myoblast fusion	3.92907	negative regulation of cell cycle	3.68393	negative regulation of T cell cytokine production	3.66533
chemokine receptor activity	3.88137	RNA polymerase II distal enhancer sequence-specific DNA binding transcription factor activity	3.64561	positive regulation of CD4-positive, CD25-positive, alpha-beta regulatory T cell differentiation	3.66533
positive regulation of interferon-beta production	3.88137	positive regulation of vasodilation	3.59513	negative regulation of bone trabecula formation	3.66533
embryo development	3.84428	3'-5' exonuclease activity	3.59513	negative regulation of bone mineralization involved in bone maturation	3.66533
neural crest cell development	3.83495	integral to plasma membrane	3.57653	regulation of tyrosine phosphorylation of Stat1 protein	3.66533
symbiont-containing vacuole	3.82095	outflow tract morphogenesis	3.56561	bombesin receptor activity	3.66533
symbiont-containing vacuole membrane	3.82095	defense response to Gram-positive bacterium	3.56561	positive regulation of biosynthetic process of antibacterial peptides active against Gram-positive bacteria	3.66533
nitric oxide transmembrane transporter activity	3.82095	embryonic organ development	3.54277	cellular response to peptidoglycan	3.66533
transepithelial water transport	3.82095	calcitonin receptor binding	3.53478	cell migration in hindbrain	3.66533
carbon dioxide transmembrane transport	3.82095	positive regulation of interleukin-1 alpha production	3.53478	ventricular compact myocardium morphogenesis	3.66533
carbon dioxide transmembrane transporter activity	3.82095	UMP kinase activity	3.53478	sensory system development	3.66533
corticotropin secretion	3.82095	regulation of resting membrane potential	3.53478	cardiac muscle cell apoptotic process	3.66533
cellular response to inorganic substance	3.82095	CRLF-CLCF1 complex	3.53478	brain renin-angiotensin system	3.66533
metanephric descending thin limb development	3.82095	anion homeostasis	3.53478	negative regulation of planar cell polarity pathway involved in axis elongation	3.66533
metanephric proximal straight tubule development	3.82095	carbamoyl phosphate biosynthetic process	3.53478	response to cortisol stimulus	3.66533
metanephric proximal convoluted tubule segment 2 development	3.82095	lipase binding	3.53478	alcohol sulfotransferase activity	3.66533
maintenance of symbiont-containing vacuole by host	3.82095	oxidoreductase activity, acting on the CH-OH group of donors, quinone or similar compound as acceptor	3.53478	collagen type V	3.66533
calcitonin receptor binding	3.82095	regulation of neurogenesis	3.53478	NADP catabolic process	3.66533
positive regulation of interleukin-1 alpha production	3.82095	dehydroascorbic acid transporter activity	3.53478	hypothalamus cell differentiation	3.66533
cytoskeletal calyx	3.82095	magnesium ion homeostasis	3.53478	vitamin D 24-hydroxylase activity	3.66533
regulation of resting membrane potential	3.82095	egg activation	3.53478	heparan sulfate proteoglycan biosynthetic process, enzymatic modification	3.66533
CRLF-CLCF1 complex	3.82095	glyoxylate catabolic process	3.53478	oculomotor nerve formation	3.66533
positive regulation of immature T cell proliferation in thymus	3.82095	positive regulation of potassium ion transmembrane transporter activity	3.53478	optic vesicle morphogenesis	3.66533
regulation of isotype switching to IgG isotypes	3.82095	positive regulation of immature T cell proliferation in thymus	3.53478	optic cup structural organization	3.66533
lipase binding	3.82095	positive regulation of tongue muscle cell differentiation	3.53478	cellular response to iron ion	3.66533
negative regulation of apoptotic process in bone marrow	3.82095	anterior neuropore closure	3.53478	urate transmembrane transporter activity	3.66533
odontoblast differentiation	3.82095	basement membrane organization	3.53478	urate transport	3.66533
respiratory burst involved in defense response	3.82095	regulation of odontogenesis	3.53478	CCR2 chemokine receptor binding	3.66533
chemorepulsion involved in embryonic olfactory bulb interneuron precursor migration	3.82095	regulation of renal output by angiotensin	3.53478	positive regulation of immune complex clearance by monocytes and macrophages	3.66533
regulation of neurogenesis	3.82095	mononuclear cell proliferation	3.53478	metanephric mesenchyme morphogenesis	3.66533
glomerular endothelium development	3.82095	norepinephrine metabolic process	3.53478	Shu complex	3.66533
chromaffin granule	3.82095	sterol transport	3.53478	fatty acid ligase activity	3.66533
serine-type exopeptidase activity	3.82095	rhombomere 3 formation	3.53478	phospholipase A2 inhibitor activity	3.66533
establishment of viral latency	3.82095	rhombomere 5 formation	3.53478	detection of hypoxia	3.66533
regulation of MyD88-dependent toll-like receptor signaling pathway	3.82095	regulation of circadian sleep/wake cycle, sleep	3.53478	diapedesis	3.66533
epidermal cell fate specification	3.82095	C5a anaphylatoxin receptor activity	3.53478	death	3.66533
isoprenoid binding	3.82095	long-chain-fatty-acyl-CoA reductase activity	3.53478	protein C-terminal carboxyl O-methyltransferase activity	3.66533
paraxial mesodermal cell fate commitment	3.82095	fatty-acyl-CoA reductase (alcohol-forming) activity	3.53478	C-terminal protein methylation	3.66533
choline-phosphate cytidylyltransferase activity	3.82095	microsatellite binding	3.53478	establishment of cell polarity involved in ameboidal cell migration	3.66533
regulation of interleukin-6 biosynthetic process	3.82095	maternal aggressive behavior	3.53478	positive regulation of hemoglobin biosynthetic process	3.66533
directional locomotion	3.82095	positive regulation of cellular pH reduction	3.53478	vasodilation	3.59714
hormone binding	3.7457	regulation of interleukin-6 biosynthetic process	3.53478	response to exogenous dsRNA	3.53605
regulation of calcium ion transport	3.7457	ATP-activated inward rectifier potassium channel activity	3.53478	cellular homeostasis	3.53605
extracellular-glutamate-gated ion channel activity	3.7457	histone H3-S10 phosphorylation	3.53478	carbohydrate metabolic process	3.50817
chemotaxis	3.70963	histone H3-S28 phosphorylation	3.53478	monocyte chemotaxis	3.47711
cellular response to cAMP	3.70277	serine-type exopeptidase activity	3.53478	positive regulation of humoral immune response mediated by circulating immunoglobulin	3.47711
sensory perception of pain	3.66905	elevation of cytosolic calcium ion concentration	3.51582	anchored to external side of plasma membrane	3.42018
sarcolemma	3.61444	RNA polymerase II core promoter proximal region sequence-specific DNA binding transcription factor activity involved in positive regulation of transcription	3.4898	excretion	3.41359
glycerol transmembrane transporter activity	3.60055	regulation of gene expression	3.45347	sterol transport	3.38194
renal water transport	3.60055	male meiosis	3.4427	regulation of renal output by angiotensin	3.38194
intracellular cGMP activated cation channel activity	3.60055	triglyceride catabolic process	3.4427	mononuclear cell proliferation	3.38194
metanephric glomerulus vasculature development	3.60055	positive regulation of interleukin-8 production	3.39484	calcitonin receptor binding	3.38194
tolerance induction to self antigen	3.60055	cellular response to fibroblast growth factor stimulus	3.39484	positive regulation of interleukin-1 alpha production	3.38194
positive regulation of transforming growth factor beta1 production	3.60055	peptide hormone processing	3.34833	regulation of resting membrane potential	3.38194
formation of radial glial scaffolds	3.60055	RNA polymerase II transcription coactivator activity	3.34833	CRLF-CLCF1 complex	3.38194
neutrophil differentiation	3.60055	carboxypeptidase activity	3.34833	positive regulation of immature T cell proliferation in thymus	3.38194
negative regulation of interleukin-13 production	3.60055	neuropeptide signaling pathway	3.33638	regulation of isotype switching to IgG isotypes	3.38194
positive regulation of odontogenesis of dentin-containing tooth	3.60055	pattern recognition receptor signaling pathway	3.3153	lipase binding	3.38194
natriuretic peptide receptor activity	3.60055	positive regulation of odontogenesis of dentin-containing tooth	3.3153	negative regulation of bone remodeling	3.38194
relaxation of smooth muscle	3.60055	regulation of protein processing	3.3153	positive regulation of tyrosine phosphorylation of Stat4 protein	3.38194
apoptotic process involved in luteolysis	3.60055	cellular response to carbohydrate stimulus	3.3153	positive regulation of NK T cell proliferation	3.38194
negative regulation of macrophage apoptotic process	3.60055	relaxation of smooth muscle	3.3153	ATP-activated inward rectifier potassium channel activity	3.38194
interferon-beta production	3.60055	sulfate assimilation	3.3153	negative regulation of apoptotic process in bone marrow	3.38194
Weibel-Palade body	3.60055	cobalamin transport	3.3153	odontoblast differentiation	3.38194
protein farnesyltransferase activity	3.60055	cobalamin metabolic process	3.3153	respiratory burst involved in defense response	3.38194
neural crest cell fate commitment	3.60055	flavonoid glucuronidation	3.3153	activation of MAPK activity involved in innate immune response	3.38194
Bergmann glial cell differentiation	3.60055	xenobiotic glucuronidation	3.3153	positive regulation of prostaglandin-endoperoxide synthase activity	3.38194
alcohol dehydrogenase activity, zinc-dependent	3.60055	angiotensin catabolic process in blood	3.3153	regulation of neurogenesis	3.38194
chemokine receptor binding	3.60055	peptidyl-dipeptidase activity	3.3153	chemorepulsion involved in embryonic olfactory bulb interneuron precursor migration	3.38194
voltage-gated calcium channel complex	3.55897	cerebellum maturation	3.3153	astrocyte fate commitment	3.38194
RNA polymerase II core promoter sequence-specific DNA binding	3.54113	cerebellar molecular layer development	3.3153	epidermal cell fate specification	3.38194
regulation of smoothened signaling pathway	3.54113	negative regulation of hormone biosynthetic process	3.3153	forebrain ventricular zone progenitor cell division	3.38194
cellular defense response	3.49553	epinephrine biosynthetic process	3.3153	apolipoprotein A-I binding	3.38194
transport vesicle membrane	3.47479	natriuretic peptide receptor activity	3.3153	vitamin D3 25-hydroxylase activity	3.38194
negative regulation of angiogenesis	3.43391	positive regulation of prostaglandin biosynthetic process	3.3153	alpha9-beta1 integrin complex	3.38194
adenosine receptor signaling pathway	3.42097	negative regulation of transmission of nerve impulse	3.3153	negative regulation of coagulation	3.38194
establishment or maintenance of actin cytoskeleton polarity	3.42097	ATP-sensitive potassium channel complex	3.3153	anterior neuropore closure	3.38194
regulation of intracellular estrogen receptor signaling pathway	3.42097	olfactory bulb interneuron development	3.3153	basement membrane organization	3.38194
CD4-positive, CD25-positive, alpha-beta regulatory T cell differentiation	3.42097	negative regulation of negative chemotaxis	3.3153	metanephric nephron development	3.38194
negative regulation of interleukin-2 biosynthetic process	3.42097	apoptotic process involved in luteolysis	3.3153	sphingomyelin synthase activity	3.38194
negative regulation of isotype switching to IgE isotypes	3.42097	positive regulation of axonogenesis	3.30309	ceramide cholinephosphotransferase activity	3.38194
forebrain neuroblast division	3.42097	cartilage development	3.28128	symbiont-containing vacuole	3.38194
eye pigmentation	3.42097	calcium ion homeostasis	3.22108	symbiont-containing vacuole membrane	3.38194
paraxial mesoderm formation	3.42097	cysteine-type endopeptidase inhibitor activity	3.21622	nitric oxide transmembrane transporter activity	3.38194
muscle fiber development	3.42097	hormone binding	3.21622	transepithelial water transport	3.38194
alpha-glucosidase activity	3.42097	aspartic-type endopeptidase activity	3.21622	carbon dioxide transmembrane transport	3.38194
cytosolic calcium ion transport	3.42097	muscle filament sliding	3.1968	carbon dioxide transmembrane transporter activity	3.38194
Roundabout signaling pathway	3.42097	cellular response to cAMP	3.17447	corticotropin secretion	3.38194
positive regulation of gliogenesis	3.42097	positive regulation of CREB transcription factor activity	3.17447	cellular response to inorganic substance	3.38194
pathogen-associated molecular pattern dependent induction by symbiont of host innate immune response	3.42097	1,5-anhydro-D-fructose reductase activity	3.13664	metanephric descending thin limb development	3.38194
ammonium transmembrane transport	3.42097	negative regulation of smooth muscle contraction	3.13664	metanephric proximal straight tubule development	3.38194
positive regulation of hematopoietic stem cell migration	3.42097	citrulline biosynthetic process	3.13664	metanephric proximal convoluted tubule segment 2 development	3.38194
response to ozone	3.42097	glutamine catabolic process	3.13664	maintenance of symbiont-containing vacuole by host	3.38194
farnesyltranstransferase activity	3.42097	regulation of intracellular estrogen receptor signaling pathway	3.13664	positive regulation of calcium-dependent cell-cell adhesion	3.38194
nose development	3.42097	drinking behavior	3.13664	positive regulation of toll-like receptor signaling pathway	3.38194
cellular response to lipid	3.42097	response to mineralocorticoid stimulus	3.13664	ossification involved in bone remodeling	3.38194
GKAP/Homer scaffold activity	3.42097	Pyrin domain binding	3.13664	glomerular endothelium development	3.38194
negative regulation of mitochondrial depolarization	3.42097	ribosomal protein S6 kinase activity	3.13664	epithelial cilium movement	3.38194
heat shock protein binding	3.41377	cytosolic calcium ion transport	3.13664	flagellum organization	3.38194
positive regulation of BMP signaling pathway	3.39371	male genitalia morphogenesis	3.13664	ubiquitin-protein ligase regulator activity	3.38194
cilium membrane	3.39371	pathogen-associated molecular pattern dependent induction by symbiont of host innate immune response	3.13664	choline-phosphate cytidylyltransferase activity	3.38194
chemokine-mediated signaling pathway	3.39371	RING-like zinc finger domain binding	3.13664	detection of chemical stimulus	3.38194
protein tyrosine kinase activator activity	3.35881	segment specification	3.13664	negative regulation of chemokine (C-X-C motif) ligand 2 production	3.38194
response to amphetamine	3.35881	vagus nerve morphogenesis	3.13664	vasculature development	3.36515
positive regulation of protein tyrosine kinase activity	3.32464	negative regulation of fatty acid metabolic process	3.13664	negative regulation of osteoclast differentiation	3.36515
sympathetic nervous system development	3.32464	coumarin metabolic process	3.13664	activation of NF-kappaB-inducing kinase activity	3.36515
cytokine production	3.32464	vestibular nucleus development	3.13664	voltage-gated potassium channel complex	3.36091
plasma membrane	3.32319	primary spermatocyte growth	3.13664	plasma membrane	3.3461
protein localization	3.31585	hormone transport	3.13664	sphingolipid metabolic process	3.33908
response to virus	3.28011	checkpoint clamp complex	3.13664	pattern specification process	3.31745
positive regulation of cell growth	3.27794	mesenchymal cell development	3.13664	negative regulation of NF-kappaB transcription factor activity	3.31745
carbon dioxide transport	3.26956	negative regulation of female receptivity	3.13664	face morphogenesis	3.29197
nitric oxide transport	3.26956	positive regulation of sequestering of triglyceride	3.13664	extracellular region	3.28618
multicellular organismal water homeostasis	3.26956	potassium ion import	3.13664	androgen metabolic process	3.26032
cellular response to mercury ion	3.26956	negative regulation of macroautophagy	3.13664	spinal cord development	3.26032
neurological system process involved in regulation of systemic arterial blood pressure	3.26956	telencephalon development	3.09408	hippocampus development	3.23374
positive regulation of T cell anergy	3.26956	RNA polymerase II distal enhancer sequence-specific DNA binding	3.05536	negative regulation of neuron apoptotic process	3.21255
negative regulation of chronic inflammatory response	3.26956	calcium ion binding	3.04869	electron carrier activity	3.16902
negative regulation of interleukin-10 production	3.26956	hyaluronic acid binding	3.01755	angiotensin catabolic process in blood	3.16307
negative regulation of cytokine biosynthetic process	3.26956			peptidyl-dipeptidase activity	3.16307
transcytosis	3.26956			alpha-amylase activity	3.16307
forebrain radial glial cell differentiation	3.26956			positive regulation of DNA-dependent DNA replication	3.16307
negative regulation of estrogen receptor binding	3.26956			carbonyl reductase (NADPH) activity	3.16307
response to yeast	3.26956			flagellar cell motility	3.16307
cell communication by electrical coupling involved in cardiac conduction	3.26956			cellular response to hydrostatic pressure	3.16307
Roundabout binding	3.26956			tolerance induction to self antigen	3.16307
negative regulation of chemokine-mediated signaling pathway	3.26956			positive regulation of transforming growth factor beta1 production	3.16307
glossopharyngeal nerve morphogenesis	3.26956			regulation of epithelial to mesenchymal transition	3.16307
norepinephrine biosynthetic process	3.26956			group III metabotropic glutamate receptor activity	3.16307
otic placode formation	3.26956			positive regulation of T-helper 17 cell lineage commitment	3.16307
small conductance calcium-activated potassium channel activity	3.26956			positive regulation of NK T cell activation	3.16307
neuron projection regeneration	3.26956			ATP-sensitive potassium channel complex	3.16307
cell	3.26956			formation of radial glial scaffolds	3.16307
voltage-gated cation channel activity	3.26956			neutrophil differentiation	3.16307
response to other organism	3.26956			negative regulation of interleukin-13 production	3.16307
muscle contraction	3.23973			positive regulation of odontogenesis of dentin-containing tooth	3.16307
organ morphogenesis	3.18695			negative regulation of macrophage apoptotic process	3.16307
intermediate filament	3.16823			innate immune response in mucosa	3.16307
transmembrane receptor protein tyrosine phosphatase activity	3.16374			positive regulation of B cell activation	3.16307
voltage-gated calcium channel activity	3.1505			synaptic membrane	3.16307
calcium- and calmodulin-responsive adenylate cyclase activity	3.13876			regulation of protein processing	3.16307
glycerol transport	3.13876			cellular response to carbohydrate stimulus	3.16307
secretory granule organization	3.13876			relaxation of smooth muscle	3.16307
extraocular skeletal muscle development	3.13876			apoptotic process involved in luteolysis	3.16307
positive regulation of axon regeneration	3.13876			sulfate assimilation	3.16307
membrane hyperpolarization	3.13876			cobalamin transport	3.16307
NFAT protein binding	3.13876			cobalamin metabolic process	3.16307
protein transmembrane transporter activity	3.13876			positive regulation of RNA splicing	3.16307
anatomical structure regression	3.13876			proteoglycan binding	3.16307
regulation of vascular permeability	3.13876			eye morphogenesis	3.16307
G-protein coupled peptide receptor activity	3.13876			lipoprotein biosynthetic process	3.16307
vascular smooth muscle contraction	3.13876			stereocilium bundle	3.16307
negative regulation of ATPase activity	3.13876			stereocilium membrane	3.16307
collagen type IV	3.13876			steroid catabolic process	3.16307
transepithelial ammonium transport	3.13876			forebrain regionalization	3.16307
dopamine catabolic process	3.13876			mesenchymal-epithelial cell signaling	3.16307
chromaffin granule membrane	3.13876			negative regulation of ATP citrate synthase activity	3.16307
regulation of renal sodium excretion	3.13876			heparan sulfate proteoglycan catabolic process	3.16307
morphogenesis of an epithelial fold	3.13876			regulation of hair follicle development	3.16307
regulation of adaptive immune response	3.13876			hair cycle	3.16307
protein farnesylation	3.13876			protein sulfation	3.16307
inflammatory response	3.136			[heparan sulfate]-glucosamine 3-sulfotransferase 1 activity	3.16307
odontogenesis of dentin-containing tooth	3.13293			mesonephric duct morphogenesis	3.16307
T cell receptor signaling pathway	3.10996			mannose-6-phosphate isomerase activity	3.16307
immune response	3.10414			glycerol transmembrane transporter activity	3.16307
ankyrin binding	3.10362			renal water transport	3.16307
brush border	3.07439			intracellular cGMP activated cation channel activity	3.16307
ventricular cardiac muscle tissue morphogenesis	3.07439			maintenance of gastrointestinal epithelium	3.16307
cell-cell junction	3.07241			energy derivation by oxidation of organic compounds	3.16307
innate immune response	3.04478			positive regulation of DNA metabolic process	3.16307
adenylate cyclase-inhibiting dopamine receptor signaling pathway	3.02371			B cell costimulation	3.16307
cAMP metabolic process	3.02371			menstrual cycle phase	3.16307
negative regulation of calcium ion transport into cytosol	3.02371			response to insecticide	3.16307
ciliary neurotrophic factor receptor binding	3.02371			angiostatin binding	3.16307
opsonization	3.02371			negative regulation of muscle hyperplasia	3.16307
forebrain neuron differentiation	3.02371			post-embryonic hemopoiesis	3.16307
enhancer binding	3.02371			N-acetyllactosaminide beta-1,6-N-acetylglucosaminyltransferase activity	3.16307
T-helper 1 cell differentiation	3.02371			regulation of chemokine production	3.16307
cyclic nucleotide biosynthetic process	3.02371			positive regulation of osteoclast differentiation	3.16183
positive regulation of interleukin-6 biosynthetic process	3.02371			positive regulation of epithelial to mesenchymal transition	3.16183
neural tube patterning	3.02371			palate development	3.13121
regulation of membrane depolarization	3.02371			myoblast fusion	3.11475
negative regulation of GTPase activity	3.02371			cellular response to fibroblast growth factor stimulus	3.11475
CDP-choline pathway	3.02371			carboxypeptidase activity	3.06903
prostaglandin F receptor activity	3.02371			RNA polymerase II transcription coactivator activity	3.06903
G-protein coupled glutamate receptor signaling pathway	3.02371			glycosaminoglycan catabolic process	3.06903
negative regulation of B cell apoptotic process	3.02371			positive regulation of inflammatory response	3.05302
regulation of heart rate	3.01748			embryonic limb morphogenesis	3.04214
estrogen receptor binding	3.01748			sensory perception of taste	3.02458
presynaptic membrane	2.99766			negative regulation of axonogenesis	3.02458
				positive regulation of protein complex assembly	3.02458
				core promoter proximal region sequence-specific DNA binding	3.02458
				defense response to bacterium	3.01491
				neuronal cell body	3.01261
				integral to membrane	3.00384

## Sheet: Sheet2
HEV		HBV		HBV+HEV
Function	Enrichment Score	Function	Enrichment Score	Function	Enrichment Score
DNA binding, bending	13.4373	dichotomous subdivision of terminal units involved in ureteric bud branching	9.99235	flavone metabolic process	11.986
integral to plasma membrane	10.989	sympathetic nervous system development	9.91649	positive regulation of interferon-gamma biosynthetic process	11.8969
response to pain	10.4575	iridophore differentiation	9.67937	positive regulation of NF-kappaB import into nucleus	11.05
RNA polymerase II distal enhancer sequence-specific DNA binding transcription factor activity	10.1572	retinoic acid binding	9.33541	glucuronosyltransferase activity	9.9676
axon extension involved in axon guidance	8.969	lateral line nerve glial cell development	9.14025	response to pain	8.74096
peripheral nervous system development	8.47609	cardiac muscle cell apoptotic process	8.73016	endolysosome membrane	7.73362
polysaccharide digestion	8.11143	FATZ binding	8.73016	positive regulation of interferon-alpha biosynthetic process	7.73362
terminal button	8.10733	axon extension involved in axon guidance	8.11912	flavonoid glucuronidation	7.2285
potassium ion transmembrane transporter activity	7.70961	metanephric nephron development	8.0419	xenobiotic glucuronidation	7.2285
negative regulation of smooth muscle contraction	7.70961	positive regulation of kidney development	7.95272	metanephric glomerulus vasculature development	7.2285
negative regulation of interleukin-5 production	7.37678	flavone metabolic process	7.53596	xenobiotic metabolic process	7.11282
enteric nervous system development	7.12991	trigeminal nerve development	7.13538	homophilic cell adhesion	6.96508
neural crest cell migration	7.12209	penile erection	6.52098	extracellular space	6.95907
cellular response to manganese ion	7.09274	enteric nervous system development	6.30065	potassium ion transmembrane transporter activity	6.82874
spinal cord development	6.87307	neural crest cell migration	6.06263	negative regulation of smooth muscle contraction	6.82874
regulation of sequence-specific DNA binding transcription factor activity	6.79977	response to dietary excess	6.05626	trigeminal nerve development	6.82874
pattern specification process	6.67459	RNA polymerase II transcription corepressor activity	5.89196	negative regulation of fatty acid metabolic process	6.82874
dichotomous subdivision of terminal units involved in ureteric bud branching	6.62557	female meiosis	5.86045	metabolic process	6.71527
synaptic transmission	6.61772	excretion	5.78304	positive regulation of interleukin-10 production	6.67558
sensory perception of taste	6.49254	muscle organ morphogenesis	5.683	negative regulation of interleukin-10 production	6.49797
sequence-specific DNA binding	6.47258	cellular glucuronidation	5.683	negative regulation of interleukin-5 production	6.49797
cellular response to copper ion	6.42853	rhythmic synaptic transmission	5.683	early phagosome	6.49797
iridophore differentiation	6.42853	pattern specification process	5.42786	multicellular organismal water homeostasis	6.49797
negative regulation of interleukin-4 production	6.42853	glucuronosyltransferase activity	5.34774	transferase activity, transferring glycosyl groups	6.33906
lateral line nerve glial cell development	6.08643	regulation of cell differentiation	5.28718	DNA binding, bending	6.33906
corpus callosum development	6.08643	regulation of vasodilation	5.23326	heparanase activity	6.21598
cGMP biosynthetic process	5.93591	RNA polymerase II core promoter sequence-specific DNA binding	5.22804	positive regulation of chemokine production	6.0436
ammonium transport	5.79644	embryonic cranial skeleton morphogenesis	5.17025	positive regulation of interferon-beta biosynthetic process	5.97036
ammonia transmembrane transporter activity	5.79644	homophilic cell adhesion	5.15668	retinoic acid binding	5.9515
taste receptor activity	5.79644	peripheral nervous system development	5.1408	positive regulation of bone mineralization	5.86335
positive regulation of tumor necrosis factor biosynthetic process	5.79644	ion channel binding	5.1408	positive regulation of interleukin-6 production	5.86335
interleukin-1 receptor activity	5.79644	actin crosslink formation	5.10458	lipid digestion	5.7529
detection of light stimulus involved in visual perception	5.66654	DNA binding, bending	5.03415	inflammatory response	5.64153
cerebellum development	5.54745	positive regulation of BMP signaling pathway	5.0045	pancreatic juice secretion	5.55792
transcription factor complex	5.46529	meiotic prophase I	4.98427	negative regulation of interleukin-4 production	5.55792
two-component sensor activity	5.43085	RNA polymerase II core promoter sequence-specific DNA binding transcription factor activity	4.98427	positive regulation of T-helper 1 type immune response	5.55792
dopamine metabolic process	5.43085	embryonic body morphogenesis	4.98427	siRNA binding	5.55792
cellular response to zinc ion	5.43085	carbohydrate binding	4.95899	renal water absorption	5.55792
positive regulation of kidney development	5.32325	muscle contraction	4.90321	potassium ion transport	5.5544
regulation of blood vessel size	5.32325	aorta morphogenesis	4.76495	positive regulation of interleukin-12 production	5.45836
regulation of blood pressure	5.25939	positive regulation of renal sodium excretion	4.76495	oxidoreductase activity, acting on paired donors, with incorporation or reduction of molecular oxygen	5.4157
homophilic cell adhesion	5.20689	sequence-specific DNA binding	4.49267	positive regulation of interleukin-8 production	5.38464
potassium channel activity	5.0947	substrate-specific transmembrane transporter activity	4.4787	cellular glucuronidation	5.38128
photoreceptor cell maintenance	5.0947	3'-phosphoadenosine 5'-phosphosulfate metabolic process	4.39256	phosphate ion transport	5.38128
double-stranded DNA binding	5.06105	regulation of insulin secretion	4.33694	epidermal cell differentiation	5.38128
melanocyte differentiation	5.0536	protein kinase C binding	4.29806	aromatase activity	5.31299
response to fungicide	5.03336	melanocyte differentiation	4.27166	steroid metabolic process	5.30923
response to wounding	4.97896	social behavior	4.27166	positive regulation of nitric-oxide synthase biosynthetic process	5.2199
lateral ventricle development	4.86261	regulation of blood pressure	4.27119	cation binding	5.19253
startle response	4.86261	G-protein coupled receptor internalization	4.23182	intestinal cholesterol absorption	5.07142
camera-type eye development	4.78355	titin binding	4.01517	negative regulation of interleukin-6 production	5.04519
high voltage-gated calcium channel activity	4.78285	neuropeptide hormone activity	4.01517	drug metabolic process	5.04519
positive regulation of interferon-alpha production	4.78285	retinoic acid metabolic process	4.01517	hematopoietic stem cell differentiation	4.93399
neuronal cell body	4.70798	camera-type eye development	4.01093	negative regulation of lipid storage	4.93399
positive regulation of potassium ion transport	4.70642	regulation of sequence-specific DNA binding transcription factor activity	3.89731	negative regulation of immune response	4.93399
anchored to plasma membrane	4.63307	vasodilation	3.88434	synaptic transmission, glutamatergic	4.8617
positive regulation of fibroblast proliferation	4.54041	retina layer formation	3.88434	RNA polymerase II distal enhancer sequence-specific DNA binding	4.8617
righting reflex	4.49472	positive regulation of urine volume	3.88434	organic anion transport	4.80612
locomotory behavior	4.4095	regulation of neuronal synaptic plasticity	3.88434	positive regulation of hair follicle development	4.80612
cellular homeostasis	4.36625	tropomyosin binding	3.82246	water transmembrane transporter activity	4.80612
tropomyosin binding	4.36625	vasodilation of artery involved in baroreceptor response to increased systemic arterial blood pressure	3.81879	skin development	4.7606
thiolester hydrolase activity	4.36625	negative regulation of neurological system process	3.81879	positive regulation of interleukin-8 biosynthetic process	4.68662
outer membrane-bounded periplasmic space	4.36625	negative regulation of photoreceptor cell differentiation	3.81879	hair cell differentiation	4.68662
integral to membrane	4.33981	astrocyte activation	3.81879	axon extension involved in axon guidance	4.57449
defense response to Gram-positive bacterium	4.31972	carbamoyl-phosphate synthase (ammonia) activity	3.81879	innervation	4.57449
glutamate receptor activity	4.18937	bombesin receptor activity	3.81879	two-component sensor activity	4.57449
blood vessel remodeling	4.17388	myristoyl-[acyl-carrier-protein] hydrolase activity	3.81879	water channel activity	4.57449
sulfonylurea receptor activity	4.10589	palmitoyl-[acyl-carrier-protein] hydrolase activity	3.81879	tubulin-tyrosine ligase activity	4.46892
vasodilation of artery involved in baroreceptor response to increased systemic arterial blood pressure	4.10589	oleoyl-[acyl-carrier-protein] hydrolase activity	3.81879	positive regulation of interleukin-17 production	4.36921
negative regulation of neurological system process	4.10589	cell migration in hindbrain	3.81879	cornea development in camera-type eye	4.36921
negative regulation of photoreceptor cell differentiation	4.10589	ventricular compact myocardium morphogenesis	3.81879	positive regulation of tumor necrosis factor production	4.33422
astrocyte activation	4.10589	sensory system development	3.81879	RNA polymerase II distal enhancer sequence-specific DNA binding transcription factor activity	4.2954
negative regulation of T cell cytokine production	4.10589	brain renin-angiotensin system	3.81879	regulation of axonogenesis	4.28737
positive regulation of CD4-positive, CD25-positive, alpha-beta regulatory T cell differentiation	4.10589	fructose transport	3.81879	positive regulation of alpha-beta T cell proliferation	4.27477
cardiac muscle cell apoptotic process	4.10589	D-glucose transmembrane transporter activity	3.81879	biosynthetic process	4.19641
adrenomedullin receptor activity	4.10589	negative regulation of cell fate commitment	3.81879	structural constituent of eye lens	4.18509
bombesin receptor activity	4.10589	positive regulation of cell fate commitment	3.81879	oxidoreductase activity, acting on paired donors, with incorporation or reduction of molecular oxygen, reduced flavin or flavoprotein as one donor, and incorporation of one atom of oxygen	4.09976
ganglion mother cell fate determination	4.10589	lung goblet cell differentiation	3.81879	3'-phosphoadenosine 5'-phosphosulfate metabolic process	4.09976
response to cortisol stimulus	4.10589	alpha-N-acetylgalactosaminide alpha-2,6-sialyltransferase activity	3.81879	homeostasis of number of cells	4.09976
extrinsic to mitochondrial outer membrane	4.10589	alcohol sulfotransferase activity	3.81879	cholesterol homeostasis	4.03715
lipopeptide binding	4.10589	distal tubule development	3.81879	hypothalamus development	4.01838
post-translational protein acetylation	4.10589	collecting duct development	3.81879	heparan sulfate proteoglycan binding	4.01838
diapedesis	4.10589	lipopeptide binding	3.81879	positive regulation of interferon-gamma production	3.98359
CCR2 chemokine receptor binding	4.10589	amelogenesis	3.81879	high voltage-gated calcium channel activity	3.94062
positive regulation of immune complex clearance by monocytes and macrophages	4.10589	microspike assembly	3.81879	delayed rectifier potassium channel activity	3.94062
dopamine beta-monooxygenase activity	4.10589	ganglion mother cell fate determination	3.81879	I-kappaB phosphorylation	3.94062
leukocyte adhesive activation	4.10589	regulation of organ morphogenesis	3.81879	epidermis morphogenesis	3.94062
bitter taste receptor activity	4.10589	mesenchymal cell apoptotic process	3.81879	external side of plasma membrane	3.91868
regulation of type I interferon production	4.10589	oculomotor nerve formation	3.81879	potassium channel activity	3.90374
interferon-alpha production	4.10589	optic vesicle morphogenesis	3.81879	odontogenesis	3.90374
regulation of MyD88-independent toll-like receptor signaling pathway	4.10589	optic cup structural organization	3.81879	growth	3.82663
regulation of monocyte differentiation	4.10589	cellular response to iron ion	3.81879	negative regulation of interleukin-2 production	3.79486
protein farnesyltransferase complex	4.10589	axonemal microtubule	3.81879	regulation of blood pressure	3.76528
detection of virus	4.10589	kinocilium	3.81879	negative regulation of angiogenesis	3.76528
positive regulation of Schwann cell proliferation	4.10589	regulation of transcription from RNA polymerase II promoter involved in forebrain neuron fate commitment	3.81879	response to pH	3.72637
regulation of neurotransmitter uptake	4.10589	cerebral cortex GABAergic interneuron fate commitment	3.81879	retinoic acid metabolic process	3.72637
regulation of interleukin-2 biosynthetic process	4.10589	chemokine binding	3.81879	apical plasma membrane	3.72631
prominosome	4.10589	regulation of systemic arterial blood pressure by vasopressin	3.81879	cytokine activity	3.67964
CCR chemokine receptor binding	4.10589	gonadotropin-releasing hormone receptor activity	3.81879	sulfonylurea receptor activity	3.66533
group II metabotropic glutamate receptor activity	4.10589	regulation of triglyceride biosynthetic process	3.81879	acylphosphatase activity	3.66533
ion channel binding	4.09059	regulation of interleukin-2 biosynthetic process	3.81879	vasodilation of artery involved in baroreceptor response to increased systemic arterial blood pressure	3.66533
dendritic shaft	4.06349	cellular response to potassium ion starvation	3.81879	negative regulation of neurological system process	3.66533
I band	4.0286	iduronate-2-sulfatase activity	3.81879	3-keto sterol reductase activity	3.66533
guanylate kinase activity	4.0286	transferase activity, transferring hexosyl groups	3.77708	sterol esterase activity	3.66533
cerebral cortex development	3.98405	monocyte chemotaxis	3.76272	negative regulation of photoreceptor cell differentiation	3.66533
ionotropic glutamate receptor activity	3.97813	response to pain	3.76272	astrocyte activation	3.66533
positive regulation of interleukin-8 production	3.92907	scavenger receptor activity	3.71454	response to cesium ion	3.66533
myoblast fusion	3.92907	negative regulation of cell cycle	3.68393	negative regulation of T cell cytokine production	3.66533
chemokine receptor activity	3.88137	RNA polymerase II distal enhancer sequence-specific DNA binding transcription factor activity	3.64561	positive regulation of CD4-positive, CD25-positive, alpha-beta regulatory T cell differentiation	3.66533
positive regulation of interferon-beta production	3.88137	positive regulation of vasodilation	3.59513	negative regulation of bone trabecula formation	3.66533
embryo development	3.84428	3'-5' exonuclease activity	3.59513	negative regulation of bone mineralization involved in bone maturation	3.66533
neural crest cell development	3.83495	integral to plasma membrane	3.57653	regulation of tyrosine phosphorylation of Stat1 protein	3.66533
symbiont-containing vacuole	3.82095	outflow tract morphogenesis	3.56561	bombesin receptor activity	3.66533
symbiont-containing vacuole membrane	3.82095	defense response to Gram-positive bacterium	3.56561	positive regulation of biosynthetic process of antibacterial peptides active against Gram-positive bacteria	3.66533
nitric oxide transmembrane transporter activity	3.82095	embryonic organ development	3.54277	cellular response to peptidoglycan	3.66533
transepithelial water transport	3.82095	calcitonin receptor binding	3.53478	cell migration in hindbrain	3.66533
carbon dioxide transmembrane transport	3.82095	positive regulation of interleukin-1 alpha production	3.53478	ventricular compact myocardium morphogenesis	3.66533
carbon dioxide transmembrane transporter activity	3.82095	UMP kinase activity	3.53478	sensory system development	3.66533
corticotropin secretion	3.82095	regulation of resting membrane potential	3.53478	cardiac muscle cell apoptotic process	3.66533
cellular response to inorganic substance	3.82095	CRLF-CLCF1 complex	3.53478	brain renin-angiotensin system	3.66533
metanephric descending thin limb development	3.82095	anion homeostasis	3.53478	negative regulation of planar cell polarity pathway involved in axis elongation	3.66533
metanephric proximal straight tubule development	3.82095	carbamoyl phosphate biosynthetic process	3.53478	response to cortisol stimulus	3.66533
metanephric proximal convoluted tubule segment 2 development	3.82095	lipase binding	3.53478	alcohol sulfotransferase activity	3.66533
maintenance of symbiont-containing vacuole by host	3.82095	oxidoreductase activity, acting on the CH-OH group of donors, quinone or similar compound as acceptor	3.53478	collagen type V	3.66533
calcitonin receptor binding	3.82095	regulation of neurogenesis	3.53478	NADP catabolic process	3.66533
positive regulation of interleukin-1 alpha production	3.82095	dehydroascorbic acid transporter activity	3.53478	hypothalamus cell differentiation	3.66533
cytoskeletal calyx	3.82095	magnesium ion homeostasis	3.53478	vitamin D 24-hydroxylase activity	3.66533
regulation of resting membrane potential	3.82095	egg activation	3.53478	heparan sulfate proteoglycan biosynthetic process, enzymatic modification	3.66533
CRLF-CLCF1 complex	3.82095	glyoxylate catabolic process	3.53478	oculomotor nerve formation	3.66533
positive regulation of immature T cell proliferation in thymus	3.82095	positive regulation of potassium ion transmembrane transporter activity	3.53478	optic vesicle morphogenesis	3.66533
regulation of isotype switching to IgG isotypes	3.82095	positive regulation of immature T cell proliferation in thymus	3.53478	optic cup structural organization	3.66533
lipase binding	3.82095	positive regulation of tongue muscle cell differentiation	3.53478	cellular response to iron ion	3.66533
negative regulation of apoptotic process in bone marrow	3.82095	anterior neuropore closure	3.53478	urate transmembrane transporter activity	3.66533
odontoblast differentiation	3.82095	basement membrane organization	3.53478	urate transport	3.66533
respiratory burst involved in defense response	3.82095	regulation of odontogenesis	3.53478	CCR2 chemokine receptor binding	3.66533
chemorepulsion involved in embryonic olfactory bulb interneuron precursor migration	3.82095	regulation of renal output by angiotensin	3.53478	positive regulation of immune complex clearance by monocytes and macrophages	3.66533
regulation of neurogenesis	3.82095	mononuclear cell proliferation	3.53478	metanephric mesenchyme morphogenesis	3.66533
glomerular endothelium development	3.82095	norepinephrine metabolic process	3.53478	Shu complex	3.66533
chromaffin granule	3.82095	sterol transport	3.53478	fatty acid ligase activity	3.66533
serine-type exopeptidase activity	3.82095	rhombomere 3 formation	3.53478	phospholipase A2 inhibitor activity	3.66533
establishment of viral latency	3.82095	rhombomere 5 formation	3.53478	detection of hypoxia	3.66533
regulation of MyD88-dependent toll-like receptor signaling pathway	3.82095	regulation of circadian sleep/wake cycle, sleep	3.53478	diapedesis	3.66533
epidermal cell fate specification	3.82095	C5a anaphylatoxin receptor activity	3.53478	death	3.66533
isoprenoid binding	3.82095	long-chain-fatty-acyl-CoA reductase activity	3.53478	protein C-terminal carboxyl O-methyltransferase activity	3.66533
paraxial mesodermal cell fate commitment	3.82095	fatty-acyl-CoA reductase (alcohol-forming) activity	3.53478	C-terminal protein methylation	3.66533
choline-phosphate cytidylyltransferase activity	3.82095	microsatellite binding	3.53478	establishment of cell polarity involved in ameboidal cell migration	3.66533
regulation of interleukin-6 biosynthetic process	3.82095	maternal aggressive behavior	3.53478	positive regulation of hemoglobin biosynthetic process	3.66533
directional locomotion	3.82095	positive regulation of cellular pH reduction	3.53478	vasodilation	3.59714
hormone binding	3.7457	regulation of interleukin-6 biosynthetic process	3.53478	response to exogenous dsRNA	3.53605
regulation of calcium ion transport	3.7457	ATP-activated inward rectifier potassium channel activity	3.53478	cellular homeostasis	3.53605
extracellular-glutamate-gated ion channel activity	3.7457	histone H3-S10 phosphorylation	3.53478	carbohydrate metabolic process	3.50817
chemotaxis	3.70963	histone H3-S28 phosphorylation	3.53478	monocyte chemotaxis	3.47711
cellular response to cAMP	3.70277	serine-type exopeptidase activity	3.53478	positive regulation of humoral immune response mediated by circulating immunoglobulin	3.47711
sensory perception of pain	3.66905	elevation of cytosolic calcium ion concentration	3.51582	anchored to external side of plasma membrane	3.42018
sarcolemma	3.61444	RNA polymerase II core promoter proximal region sequence-specific DNA binding transcription factor activity involved in positive regulation of transcription	3.4898	excretion	3.41359
glycerol transmembrane transporter activity	3.60055	regulation of gene expression	3.45347	sterol transport	3.38194
renal water transport	3.60055	male meiosis	3.4427	regulation of renal output by angiotensin	3.38194
intracellular cGMP activated cation channel activity	3.60055	triglyceride catabolic process	3.4427	mononuclear cell proliferation	3.38194
metanephric glomerulus vasculature development	3.60055	positive regulation of interleukin-8 production	3.39484	calcitonin receptor binding	3.38194
tolerance induction to self antigen	3.60055	cellular response to fibroblast growth factor stimulus	3.39484	positive regulation of interleukin-1 alpha production	3.38194
positive regulation of transforming growth factor beta1 production	3.60055	peptide hormone processing	3.34833	regulation of resting membrane potential	3.38194
formation of radial glial scaffolds	3.60055	RNA polymerase II transcription coactivator activity	3.34833	CRLF-CLCF1 complex	3.38194
neutrophil differentiation	3.60055	carboxypeptidase activity	3.34833	positive regulation of immature T cell proliferation in thymus	3.38194
negative regulation of interleukin-13 production	3.60055	neuropeptide signaling pathway	3.33638	regulation of isotype switching to IgG isotypes	3.38194
positive regulation of odontogenesis of dentin-containing tooth	3.60055	pattern recognition receptor signaling pathway	3.3153	lipase binding	3.38194
natriuretic peptide receptor activity	3.60055	positive regulation of odontogenesis of dentin-containing tooth	3.3153	negative regulation of bone remodeling	3.38194
relaxation of smooth muscle	3.60055	regulation of protein processing	3.3153	positive regulation of tyrosine phosphorylation of Stat4 protein	3.38194
apoptotic process involved in luteolysis	3.60055	cellular response to carbohydrate stimulus	3.3153	positive regulation of NK T cell proliferation	3.38194
negative regulation of macrophage apoptotic process	3.60055	relaxation of smooth muscle	3.3153	ATP-activated inward rectifier potassium channel activity	3.38194
interferon-beta production	3.60055	sulfate assimilation	3.3153	negative regulation of apoptotic process in bone marrow	3.38194
Weibel-Palade body	3.60055	cobalamin transport	3.3153	odontoblast differentiation	3.38194
protein farnesyltransferase activity	3.60055	cobalamin metabolic process	3.3153	respiratory burst involved in defense response	3.38194
neural crest cell fate commitment	3.60055	flavonoid glucuronidation	3.3153	activation of MAPK activity involved in innate immune response	3.38194
Bergmann glial cell differentiation	3.60055	xenobiotic glucuronidation	3.3153	positive regulation of prostaglandin-endoperoxide synthase activity	3.38194
alcohol dehydrogenase activity, zinc-dependent	3.60055	angiotensin catabolic process in blood	3.3153	regulation of neurogenesis	3.38194
chemokine receptor binding	3.60055	peptidyl-dipeptidase activity	3.3153	chemorepulsion involved in embryonic olfactory bulb interneuron precursor migration	3.38194
voltage-gated calcium channel complex	3.55897	cerebellum maturation	3.3153	astrocyte fate commitment	3.38194
RNA polymerase II core promoter sequence-specific DNA binding	3.54113	cerebellar molecular layer development	3.3153	epidermal cell fate specification	3.38194
regulation of smoothened signaling pathway	3.54113	negative regulation of hormone biosynthetic process	3.3153	forebrain ventricular zone progenitor cell division	3.38194
cellular defense response	3.49553	epinephrine biosynthetic process	3.3153	apolipoprotein A-I binding	3.38194
transport vesicle membrane	3.47479	natriuretic peptide receptor activity	3.3153	vitamin D3 25-hydroxylase activity	3.38194
negative regulation of angiogenesis	3.43391	positive regulation of prostaglandin biosynthetic process	3.3153	alpha9-beta1 integrin complex	3.38194
adenosine receptor signaling pathway	3.42097	negative regulation of transmission of nerve impulse	3.3153	negative regulation of coagulation	3.38194
establishment or maintenance of actin cytoskeleton polarity	3.42097	ATP-sensitive potassium channel complex	3.3153	anterior neuropore closure	3.38194
regulation of intracellular estrogen receptor signaling pathway	3.42097	olfactory bulb interneuron development	3.3153	basement membrane organization	3.38194
CD4-positive, CD25-positive, alpha-beta regulatory T cell differentiation	3.42097	negative regulation of negative chemotaxis	3.3153	metanephric nephron development	3.38194
negative regulation of interleukin-2 biosynthetic process	3.42097	apoptotic process involved in luteolysis	3.3153	sphingomyelin synthase activity	3.38194
negative regulation of isotype switching to IgE isotypes	3.42097	positive regulation of axonogenesis	3.30309	ceramide cholinephosphotransferase activity	3.38194
forebrain neuroblast division	3.42097	cartilage development	3.28128	symbiont-containing vacuole	3.38194
eye pigmentation	3.42097	calcium ion homeostasis	3.22108	symbiont-containing vacuole membrane	3.38194
paraxial mesoderm formation	3.42097	cysteine-type endopeptidase inhibitor activity	3.21622	nitric oxide transmembrane transporter activity	3.38194
muscle fiber development	3.42097	hormone binding	3.21622	transepithelial water transport	3.38194
alpha-glucosidase activity	3.42097	aspartic-type endopeptidase activity	3.21622	carbon dioxide transmembrane transport	3.38194
cytosolic calcium ion transport	3.42097	muscle filament sliding	3.1968	carbon dioxide transmembrane transporter activity	3.38194
Roundabout signaling pathway	3.42097	cellular response to cAMP	3.17447	corticotropin secretion	3.38194
positive regulation of gliogenesis	3.42097	positive regulation of CREB transcription factor activity	3.17447	cellular response to inorganic substance	3.38194
pathogen-associated molecular pattern dependent induction by symbiont of host innate immune response	3.42097	1,5-anhydro-D-fructose reductase activity	3.13664	metanephric descending thin limb development	3.38194
ammonium transmembrane transport	3.42097	negative regulation of smooth muscle contraction	3.13664	metanephric proximal straight tubule development	3.38194
positive regulation of hematopoietic stem cell migration	3.42097	citrulline biosynthetic process	3.13664	metanephric proximal convoluted tubule segment 2 development	3.38194
response to ozone	3.42097	glutamine catabolic process	3.13664	maintenance of symbiont-containing vacuole by host	3.38194
farnesyltranstransferase activity	3.42097	regulation of intracellular estrogen receptor signaling pathway	3.13664	positive regulation of calcium-dependent cell-cell adhesion	3.38194
nose development	3.42097	drinking behavior	3.13664	positive regulation of toll-like receptor signaling pathway	3.38194
cellular response to lipid	3.42097	response to mineralocorticoid stimulus	3.13664	ossification involved in bone remodeling	3.38194
GKAP/Homer scaffold activity	3.42097	Pyrin domain binding	3.13664	glomerular endothelium development	3.38194
negative regulation of mitochondrial depolarization	3.42097	ribosomal protein S6 kinase activity	3.13664	epithelial cilium movement	3.38194
heat shock protein binding	3.41377	cytosolic calcium ion transport	3.13664	flagellum organization	3.38194
positive regulation of BMP signaling pathway	3.39371	male genitalia morphogenesis	3.13664	ubiquitin-protein ligase regulator activity	3.38194
cilium membrane	3.39371	pathogen-associated molecular pattern dependent induction by symbiont of host innate immune response	3.13664	choline-phosphate cytidylyltransferase activity	3.38194
chemokine-mediated signaling pathway	3.39371	RING-like zinc finger domain binding	3.13664	detection of chemical stimulus	3.38194
protein tyrosine kinase activator activity	3.35881	segment specification	3.13664	negative regulation of chemokine (C-X-C motif) ligand 2 production	3.38194
response to amphetamine	3.35881	vagus nerve morphogenesis	3.13664	vasculature development	3.36515
positive regulation of protein tyrosine kinase activity	3.32464	negative regulation of fatty acid metabolic process	3.13664	negative regulation of osteoclast differentiation	3.36515
sympathetic nervous system development	3.32464	coumarin metabolic process	3.13664	activation of NF-kappaB-inducing kinase activity	3.36515
cytokine production	3.32464	vestibular nucleus development	3.13664	voltage-gated potassium channel complex	3.36091
plasma membrane	3.32319	primary spermatocyte growth	3.13664	plasma membrane	3.3461
protein localization	3.31585	hormone transport	3.13664	sphingolipid metabolic process	3.33908
response to virus	3.28011	checkpoint clamp complex	3.13664	pattern specification process	3.31745
positive regulation of cell growth	3.27794	mesenchymal cell development	3.13664	negative regulation of NF-kappaB transcription factor activity	3.31745
carbon dioxide transport	3.26956	negative regulation of female receptivity	3.13664	face morphogenesis	3.29197
nitric oxide transport	3.26956	positive regulation of sequestering of triglyceride	3.13664	extracellular region	3.28618
multicellular organismal water homeostasis	3.26956	potassium ion import	3.13664	androgen metabolic process	3.26032
cellular response to mercury ion	3.26956	negative regulation of macroautophagy	3.13664	spinal cord development	3.26032
neurological system process involved in regulation of systemic arterial blood pressure	3.26956	telencephalon development	3.09408	hippocampus development	3.23374
positive regulation of T cell anergy	3.26956	RNA polymerase II distal enhancer sequence-specific DNA binding	3.05536	negative regulation of neuron apoptotic process	3.21255
negative regulation of chronic inflammatory response	3.26956	calcium ion binding	3.04869	electron carrier activity	3.16902
negative regulation of interleukin-10 production	3.26956	hyaluronic acid binding	3.01755	angiotensin catabolic process in blood	3.16307
negative regulation of cytokine biosynthetic process	3.26956			peptidyl-dipeptidase activity	3.16307
transcytosis	3.26956			alpha-amylase activity	3.16307
forebrain radial glial cell differentiation	3.26956			positive regulation of DNA-dependent DNA replication	3.16307
negative regulation of estrogen receptor binding	3.26956			carbonyl reductase (NADPH) activity	3.16307
response to yeast	3.26956			flagellar cell motility	3.16307
cell communication by electrical coupling involved in cardiac conduction	3.26956			cellular response to hydrostatic pressure	3.16307
Roundabout binding	3.26956			tolerance induction to self antigen	3.16307
negative regulation of chemokine-mediated signaling pathway	3.26956			positive regulation of transforming growth factor beta1 production	3.16307
glossopharyngeal nerve morphogenesis	3.26956			regulation of epithelial to mesenchymal transition	3.16307
norepinephrine biosynthetic process	3.26956			group III metabotropic glutamate receptor activity	3.16307
otic placode formation	3.26956			positive regulation of T-helper 17 cell lineage commitment	3.16307
small conductance calcium-activated potassium channel activity	3.26956			positive regulation of NK T cell activation	3.16307
neuron projection regeneration	3.26956			ATP-sensitive potassium channel complex	3.16307
cell	3.26956			formation of radial glial scaffolds	3.16307
voltage-gated cation channel activity	3.26956			neutrophil differentiation	3.16307
response to other organism	3.26956			negative regulation of interleukin-13 production	3.16307
muscle contraction	3.23973			positive regulation of odontogenesis of dentin-containing tooth	3.16307
organ morphogenesis	3.18695			negative regulation of macrophage apoptotic process	3.16307
intermediate filament	3.16823			innate immune response in mucosa	3.16307
transmembrane receptor protein tyrosine phosphatase activity	3.16374			positive regulation of B cell activation	3.16307
voltage-gated calcium channel activity	3.1505			synaptic membrane	3.16307
calcium- and calmodulin-responsive adenylate cyclase activity	3.13876			regulation of protein processing	3.16307
glycerol transport	3.13876			cellular response to carbohydrate stimulus	3.16307
secretory granule organization	3.13876			relaxation of smooth muscle	3.16307
extraocular skeletal muscle development	3.13876			apoptotic process involved in luteolysis	3.16307
positive regulation of axon regeneration	3.13876			sulfate assimilation	3.16307
membrane hyperpolarization	3.13876			cobalamin transport	3.16307
NFAT protein binding	3.13876			cobalamin metabolic process	3.16307
protein transmembrane transporter activity	3.13876			positive regulation of RNA splicing	3.16307
anatomical structure regression	3.13876			proteoglycan binding	3.16307
regulation of vascular permeability	3.13876			eye morphogenesis	3.16307
G-protein coupled peptide receptor activity	3.13876			lipoprotein biosynthetic process	3.16307
vascular smooth muscle contraction	3.13876			stereocilium bundle	3.16307
negative regulation of ATPase activity	3.13876			stereocilium membrane	3.16307
collagen type IV	3.13876			steroid catabolic process	3.16307
transepithelial ammonium transport	3.13876			forebrain regionalization	3.16307
dopamine catabolic process	3.13876			mesenchymal-epithelial cell signaling	3.16307
chromaffin granule membrane	3.13876			negative regulation of ATP citrate synthase activity	3.16307
regulation of renal sodium excretion	3.13876			heparan sulfate proteoglycan catabolic process	3.16307
morphogenesis of an epithelial fold	3.13876			regulation of hair follicle development	3.16307
regulation of adaptive immune response	3.13876			hair cycle	3.16307
protein farnesylation	3.13876			protein sulfation	3.16307
inflammatory response	3.136			[heparan sulfate]-glucosamine 3-sulfotransferase 1 activity	3.16307
odontogenesis of dentin-containing tooth	3.13293			mesonephric duct morphogenesis	3.16307
T cell receptor signaling pathway	3.10996			mannose-6-phosphate isomerase activity	3.16307
immune response	3.10414			glycerol transmembrane transporter activity	3.16307
ankyrin binding	3.10362			renal water transport	3.16307
brush border	3.07439			intracellular cGMP activated cation channel activity	3.16307
ventricular cardiac muscle tissue morphogenesis	3.07439			maintenance of gastrointestinal epithelium	3.16307
cell-cell junction	3.07241			energy derivation by oxidation of organic compounds	3.16307
innate immune response	3.04478			positive regulation of DNA metabolic process	3.16307
adenylate cyclase-inhibiting dopamine receptor signaling pathway	3.02371			B cell costimulation	3.16307
cAMP metabolic process	3.02371			menstrual cycle phase	3.16307
negative regulation of calcium ion transport into cytosol	3.02371			response to insecticide	3.16307
ciliary neurotrophic factor receptor binding	3.02371			angiostatin binding	3.16307
opsonization	3.02371			negative regulation of muscle hyperplasia	3.16307
forebrain neuron differentiation	3.02371			post-embryonic hemopoiesis	3.16307
enhancer binding	3.02371			N-acetyllactosaminide beta-1,6-N-acetylglucosaminyltransferase activity	3.16307
T-helper 1 cell differentiation	3.02371			regulation of chemokine production	3.16307
cyclic nucleotide biosynthetic process	3.02371			positive regulation of osteoclast differentiation	3.16183
positive regulation of interleukin-6 biosynthetic process	3.02371			positive regulation of epithelial to mesenchymal transition	3.16183
neural tube patterning	3.02371			palate development	3.13121
regulation of membrane depolarization	3.02371			myoblast fusion	3.11475
negative regulation of GTPase activity	3.02371			cellular response to fibroblast growth factor stimulus	3.11475
CDP-choline pathway	3.02371			carboxypeptidase activity	3.06903
prostaglandin F receptor activity	3.02371			RNA polymerase II transcription coactivator activity	3.06903
G-protein coupled glutamate receptor signaling pathway	3.02371			glycosaminoglycan catabolic process	3.06903
negative regulation of B cell apoptotic process	3.02371			positive regulation of inflammatory response	3.05302
regulation of heart rate	3.01748			embryonic limb morphogenesis	3.04214
estrogen receptor binding	3.01748			sensory perception of taste	3.02458
presynaptic membrane	2.99766			negative regulation of axonogenesis	3.02458
				positive regulation of protein complex assembly	3.02458
				core promoter proximal region sequence-specific DNA binding	3.02458
				defense response to bacterium	3.01491
				neuronal cell body	3.01261
				integral to membrane	3.00384
